# Supplementary material for: Staying Alive: Individual Behavioral Variation Influences Survival, but Not Reproductive Success, in Female Group‐Living Ground Squirrels
Source: Ecol Evol. 2025 Jul 28;15(8):e71861. doi: 10.1002/ece3.71861 (PMC12304441; doi:10.1002/ece3.71861)
Supplement: Supplementary file 2 — Appendix S2: ece371861‐sup‐0002‐AppendixS2.csv. [file ECE3-15-e71861-s003.csv]

Tag	Year	TagYear	Area	HandlerID	Approach	Transfer	Handling	Release	CaptureNumber	Tenure	TotalSeasonalPrecip	AvgBodyCond	AnnualNumberOffspring	AnnualNumberOffspringBinary	LifetimeOffspring	LifetimeOffspringBinary
636	2014	636-2014	21A		0	0	0	1	0	3	395.4	NA	0	0	0	0
510	2014	510-2014	10		2	0	0	1	0	4	395.4	1.619010339	2	1	5	1
482	2014	482-2014	23A		0	1	0	0	0	4	395.4	NA	0	0	3	1
577	2014	577-2014	1A		0	1	0	1	0	4	395.4	-0.272785298	0	0	2	1
661	2014	661-2014	1A		1	0	0	0	0	1	395.4	0.815709055	0	0	2	1
785	2014	785-2014	1A		1	0	0	1	0	1	395.4	NA	0	0	5	1
738	2014	738-2014	2B		0	0	0	1	0	1	395.4	NA	1	1	2	1
629	2014	629-2014	2B		1	1	0	1	0	3	395.4	-1.475969284	0	0	5	1
510	2014	510-2014	63		2	0	2	0	0	4	395.4	1.619010339	2	1	5	1
578	2014	578-2014	22		2	0	0	1	0	2	395.4	-0.186338459	0	0	6	1
614	2014	614-2014	13		0	0	0	1	0	2	395.4	0.159162487	0	0	0	0
571	2014	571-2014	16A		1	1	0	1	0	4	395.4	0.806103851	0	0	4	1
557	2014	557-2014	39		0	2	2	0	0	4	395.4	1.64102081	0	0	2	1
791	2014	791-2014	39		1	2	0	1	0	1	395.4	NA	0	0	2	1
804	2014	804-2014	16		0	0	0	1	0	1	395.4	NA	0	0	0	0
661	2014	661-2014	2A		1	0	0	1	0	1	395.4	0.815709055	0	0	2	1
751	2014	751-2014	39		1	1	0	0	0	1	395.4	0.600715477	0	0	0	0
678	2014	678-2014	9		1	2	2	0	0	1	395.4	-0.419233811	2	1	3	1
629	2014	629-2014	2B		2	2	0	1	0	3	395.4	-1.475969284	0	0	5	1
557	2014	557-2014	39		0	0	2	1	0	4	395.4	1.64102081	0	0	2	1
482	2014	482-2014	23		1	0	1	0	0	4	395.4	NA	0	0	3	1
805	2014	805-2014	39		2	0	2	1	0	1	395.4	NA	1	1	3	1
571	2014	571-2014	3		1	0	1	1	0	4	395.4	0.806103851	0	0	4	1
636	2014	636-2014	23		1	0	0	1	0	3	395.4	NA	0	0	0	0
571	2014	571-2014	3		1	0	0	1	0	4	395.4	0.806103851	0	0	4	1
630	2014	630-2014	2C		1	0	0	1	0	4	395.4	NA	0	0	0	0
643	2014	643-2014	20A		1	0	1	1	0	3	395.4	-0.487062853	2	1	7	1
627	2014	627-2014			2	1	1	1	0	3	395.4	-0.104039904	2	1	5	1
688	2014	688-2014	2C		0	0	1	0	0	1	395.4	-1.210559442	0	0	1	1
678	2014	678-2014	8		0	2	0	1	0	1	395.4	-0.419233811	2	1	3	1
629	2014	629-2014	2C		1	1	0	1	0	3	395.4	-1.475969284	0	0	5	1
810	2014	810-2014	72		2	0	1	1	0	2	395.4	-0.019370902	1	1	1	1
571	2014	571-2014	3		1	0	1	0	0	4	395.4	0.806103851	0	0	4	1
578	2014	578-2014	22		1	0	1	1	0	2	395.4	-0.186338459	0	0	6	1
612	2014	612-2014	10		1	0	1	1	0	2	395.4	0.313418575	0	0	0	0
772	2014	772-2014	85		1	0	0	1	0	2	395.4	-0.797822066	0	0	1	1
678	2014	678-2014	8		0	2	0	0	0	1	395.4	-0.419233811	2	1	3	1
674	2014	674-2014	49		2	0	1	1	0	1	395.4	-0.963357576	1	1	2	1
829	2014	829-2014	77		1	0	0	1	0	1	395.4	-0.838776329	0	0	0	0
674	2014	674-2014	49		0	1	0	1	0	1	395.4	-0.963357576	1	1	2	1
757	2014	757-2014	88		1	1	1	1	0	1	395.4	NA	0	0	0	0
557	2014	557-2014	7B		0	2	1	1	0	4	395.4	1.64102081	0	0	2	1
630	2014	630-2014	2B		0	0	0	1	0	4	395.4	NA	0	0	0	0
678	2014	678-2014	8		0	2	0	1	0	1	395.4	-0.419233811	2	1	3	1
685	2014	685-2014	2A		2	0	0	1	0	1	395.4	0.012550976	1	1	7	1
664	2014	664-2014	23B		1	1	1	1	0	1	395.4	-0.429288422	0	0	0	0
571	2014	571-2014	68		0	0	0	1	0	4	395.4	0.806103851	0	0	4	1
482	2014	482-2014	23B		0	1	1	1	0	4	395.4	NA	0	0	3	1
629	2014	629-2014	2C		1	0	1	1	0	3	395.4	-1.475969284	0	0	5	1
446	2014	446-2014	37		0	2	2	0	0	4	395.4	-2.367964444	0	0	0	0
702	2014	702-2014	70		1	0	0	1	0	2	395.4	NA	0	0	0	0
557	2014	557-2014	39		0	2	1	1	0	4	395.4	1.64102081	0	0	2	1
571	2014	571-2014	68		1	1	0	1	0	4	395.4	0.806103851	0	0	4	1
702	2014	702-2014	70		1	0	0	1	0	2	395.4	NA	0	0	0	0
577	2014	577-2014	1A		0	0	1	1	0	4	395.4	-0.272785298	0	0	2	1
627	2014	627-2014	49		1	0	0	1	0	3	395.4	-0.104039904	2	1	5	1
702	2014	702-2014	70		2	0	0	1	0	2	395.4	NA	0	0	0	0
661	2014	661-2014	1A		0	2	0	1	0	1	395.4	0.815709055	0	0	2	1
652	2014	652-2014	70		1	0	1	1	0	2	395.4	-0.180555543	6	1	11	1
810	2014	810-2014	72		0	0	0	1	0	2	395.4	-0.019370902	1	1	1	1
627	2014	627-2014	48		0	0	0	1	0	3	395.4	-0.104039904	2	1	5	1
578	2014	578-2014	13		1	0	0	1	0	2	395.4	-0.186338459	0	0	6	1
704	2014	704-2014	41		0	0	0	1	0	2	395.4	-0.514325334	2	1	0	0
839	2014	839-2014	88		1	0	0	1	0	1	395.4	-0.589613836	3	1	6	1
751	2014	751-2014	88		1	0	1	1	0	1	395.4	0.600715477	0	0	0	0
735	2014	735-2014	77		0	0	0	1	0	2	395.4	-0.768576839	0	0	1	1
700	2014	700-2014	61		0	0	0	1	0	1	395.4	-0.003553167	0	0	5	1
446	2014	446-2014	37		0	2	1	0	0	4	395.4	-2.367964444	0	0	0	0
636	2014	636-2014	23		1	0	0	1	0	3	395.4	NA	0	0	0	0
810	2014	810-2014	72		1	0	0	1	0	2	395.4	-0.019370902	1	1	1	1
577	2014	577-2014	1A		1	0	2	1	0	4	395.4	-0.272785298	0	0	2	1
725	2014	725-2014	61		1	1	0	1	0	1	395.4	NA	0	0	0	0
614	2014	614-2014	13		1	0	0	1	0	2	395.4	0.159162487	0	0	0	0
704	2014	704-2014	61		0	0	0	1	0	2	395.4	-0.514325334	2	1	0	0
665	2014	665-2014	24B		2	0	1	1	0	2	395.4	NA	0	0	1	1
629	2014	629-2014	22		1	0	2	1	0	3	395.4	-1.475969284	0	0	5	1
700	2014	700-2014	61		1	0	0	1	0	1	395.4	-0.003553167	0	0	5	1
578	2014	578-2014	22		1	1	1	1	0	2	395.4	-0.186338459	0	0	6	1
664	2014	664-2014	24B		1	0	1	1	0	1	395.4	-0.429288422	0	0	0	0
688	2014	688-2014	2C		1	0	0	1	0	1	395.4	-1.210559442	0	0	1	1
609	2014	609-2014	68		1	0	2	1	0	4	395.4	0.147023837	0	0	4	1
510	2014	510-2014	62		2	1	0	1	0	4	395.4	1.619010339	2	1	5	1
578	2014	578-2014	13		2	0	0	1	0	2	395.4	-0.186338459	0	0	6	1
685	2014	685-2014	3		0	0	0	1	0	1	395.4	0.012550976	1	1	7	1
643	2014	643-2014	29E		2	0	0	1	0	3	395.4	-0.487062853	2	1	7	1
664	2014	664-2014	24B		1	1	0	1	0	1	395.4	-0.429288422	0	0	0	0
735	2014	735-2014	77B		0	1	1	1	0	2	395.4	-0.768576839	0	0	1	1
810	2014	810-2014	72		2	0	0	1	0	2	395.4	-0.019370902	1	1	1	1
725	2014	725-2014	41		2	1	0	1	0	1	395.4	NA	0	0	0	0
700	2014	700-2014	41		1	0	0	1	0	1	395.4	-0.003553167	0	0	5	1
664	2014	664-2014	24B		1	0	1	1	0	1	395.4	-0.429288422	0	0	0	0
761	2015	761-2015	9	KAO	1	1	0	1	0	2	396.5	-0.799605375	0	0	1	1
446	2015	446-2015	37	KAO	0	2	2	0	0	5	396.5	-1.73384364	0	0	0	0
674	2015	674-2015	44	SV	0	0	1	1	0	2	396.5	-1.90418344	1	1	2	1
510	2015	510-2015	10	SV	0	0	0	1	0	5	396.5	0.102247285	1	1	5	1
627	2015	627-2015	69D	SV	1	0	1	1	0	4	396.5	0.721692617	0	0	5	1
630	2015	630-2015	2B	JMW	1	0	1	1	0	5	396.5	NA	0	0	0	0
577	2015	577-2015	2A	SV	0	0	0	1	0	5	396.5	-0.884493329	0	0	2	1
661	2015	661-2015	1A	SV	0	0	0	1	0	2	396.5	-0.17736991	0	0	2	1
609	2015	609-2015	68	KAO	0	0	0	1	0	5	396.5	-0.407578681	1	1	4	1
785	2015	785-2015	1B	KAO	1	0	0	1	0	2	396.5	0.363006258	0	0	5	1
629	2015	629-2015	2B	JMW	1	0	1	1	0	4	396.5	-1.310918663	2	1	5	1
542	2015	542-2015	15D	KAO	0	0	0	1	0	5	396.5	-1.953479222	1	1	3	1
776	2015	776-2015	15B	JMW	1	0	0	1	0	3	396.5	-0.028556708	2	1	3	1
738	2015	738-2015	22B	SV	1	0	1	1	0	2	396.5	-0.230828601	0	0	2	1
578	2015	578-2015	13A	KAO	1	0	0	1	0	3	396.5	-0.870234479	0	0	6	1
636	2015	636-2015	21	JMW	0	0	0	1	0	4	396.5	-0.755466996	0	0	0	0
688	2015	688-2015	22B	JMW	0	0	0	1	0	2	396.5	-1.336310224	0	0	1	1
820	2015	820-2015	2C	KAO	1	0	1	1	0	1	396.5	-0.288075473	0	0	3	1
446	2015	446-2015	37	KAO	0	2	2	0	0	5	396.5	-1.73384364	0	0	0	0
643	2015	643-2015	20D	SV	1	0	0	1	0	4	396.5	-0.60868104	2	1	7	1
664	2015	664-2015	23	JMW	1	0	1	1	0	3	396.5	-0.195728856	0	0	0	0
648	2015	648-2015	34C	KAO	1	1	0	1	0	3	396.5	0.672810742	0	0	2	1
721	2015	721-2015		SV	0	0	2	1	0	2	396.5	-0.062009781	1	1	0	0
791	2015	791-2015	45A	KAO	2	1	0	1	0	2	396.5	-0.384701685	0	0	2	1
557	2015	557-2015	28C	SV	0	2	1	1	0	5	396.5	0.183767061	1	1	2	1
805	2015	805-2015	28C	JMW	1	0	0	1	0	2	396.5	-0.952475752	2	1	3	1
822	2015	822-2015	7B	JMW	1	0	0	1	0	1	396.5	-0.385226544	1	1	7	1
870	2015	870-2015	70	RD	1	0	0	1	0	0	396.5	0.850771312	0	0	3	1
774	2015	774-2015	16A	DM	0	0	0	1	1	3	396.5	NA	0	0	0	0
901	2015	901-2015	22A	SV	1	0	0	1	0	1	396.5	NA	0	0	0	0
738	2015	738-2015	16C	KAO	0	0	1	1	0	2	396.5	-0.230828601	0	0	2	1
629	2015	629-2015	2C	RD	1	0	1	1	0	4	396.5	-1.310918663	2	1	5	1
822	2015	822-2015	7B	RD	0	0	0	1	0	1	396.5	-0.385226544	1	1	7	1
826	2015	826-2015	2C	SV	0	0	0	1	0	2	396.5	NA	0	0	0	0
820	2015	820-2015	2C	CM	1	0	1	1	0	1	396.5	-0.288075473	0	0	3	1
724	2015	724-2015	80	KAO+JJ	2	2	0	1	0	3	396.5	-2.121018248	0	0	0	0
775	2015	775-2015	84	KAO+JJ	2	0	0	1	0	3	396.5	-1.286132666	0	0	0	0
908	2015	908-2015	85	CM	1	1	1	1	1	1	396.5	NA	0	0	0	0
711	2015	711-2015	82A	DK	2	1	0	1	0	3	396.5	-0.542337951	0	0	1	1
772	2015	772-2015	85	DK	2	2	0	1	0	3	396.5	-0.85523666	0	0	1	1
771	2015	771-2015	85	CM	1	0	1	1	0	3	396.5	-1.148123927	2	1	6	1
916	2015	916-2015	84	KAO+JJ	1	0	0	1	1	1	396.5	NA	0	0	0	0
910	2015	910-2015	85	DK	2	2	0	1	1	1	396.5	0.26984736	0	0	4	1
918	2015	918-2015	85	CM	2	1	1	1	1	1	396.5	-0.435003111	0	0	0	0
649	2015	649-2015	41	KAO+JJ	1	1	0	1	0	4	396.5	-0.361213196	0	0	0	0
704	2015	704-2015	41	CM	1	0	0	1	0	3	396.5	-0.21343899	0	0	0	0
702	2015	702-2015	70	CM	0	0	0	1	0	3	396.5	NA	0	0	0	0
725	2015	725-2015	41	SV	1	0	0	1	0	2	396.5	-0.359873183	0	0	0	0
810	2015	810-2015	72	SV	1	0	0	1	0	3	396.5	-1.051277417	0	0	1	1
834	2015	834-2015	77A	DK	1	1	0	1	0	1	396.5	-1.212325694	0	0	4	1
700	2015	700-2015	41	DK	1	0	0	1	0	2	396.5	0.448962096	0	0	5	1
652	2015	652-2015	70	RD	0	0	0	1	0	3	396.5	-0.474174065	0	0	11	1
926	2015	926-2015	88	DK	1	0	0	1	1	1	396.5	-0.226955142	0	0	0	0
756	2015	756-2015	88	CM	0	1	0	1	0	2	396.5	0.179873171	0	0	0	0
750	2015	750-2015	88	DK	2	0	0	1	0	3	396.5	0.906261217	0	0	4	1
748	2015	748-2015	88	DK	1	2	1	1	0	2	396.5	1.234830807	0	0	1	1
839	2015	839-2015	88	DK	2	0	0	1	0	2	396.5	0.954215637	0	0	6	1
861	2015	861-2015	10	RD	1	2	1	1	0	1	396.5	0.314025508	0	0	0	0
835	2015	835-2015	8C	RD	1	2	0	1	0	1	396.5	-0.50537992	0	0	2	1
510	2015	510-2015	10	KAO+JJ	0	0	0	1	0	5	396.5	0.102247285	1	1	5	1
791	2015	791-2015	28C	KAO+JJ	0	0	0	1	0	2	396.5	-0.384701685	0	0	2	1
557	2015	557-2015	28C	RD	0	2	1	0	0	5	396.5	0.183767061	1	1	2	1
542	2015	542-2015	15D	CM	0	0	0	1	0	5	396.5	-1.953479222	1	1	3	1
542	2015	542-2015	15D	CM	0	0	0	1	0	5	396.5	-1.953479222	1	1	3	1
776	2015	776-2015	15A	KAO+JJ	1	0	0	1	0	3	396.5	-0.028556708	2	1	3	1
805	2015	805-2015	28C	CM	0	0	0	1	0	2	396.5	-0.952475752	2	1	3	1
869	2015	869-2015	9	RD	1	1	0	1	0	0	396.5	-0.096934033	1	1	15	1
630	2015	630-2015	2B	DK	0	1	0	1	0	5	396.5	NA	0	0	0	0
577	2015	577-2015	1A	CM	0	0	0	1	0	5	396.5	-0.884493329	0	0	2	1
661	2015	661-2015	1A	DK	0	0	0	1	0	2	396.5	-0.17736991	0	0	2	1
629	2015	629-2015	2C	CM	0	0	0	1	0	4	396.5	-1.310918663	2	1	5	1
871	2015	871-2015	8A	DK	0	0	0	1	0	0	396.5	0.403595668	0	0	0	0
861	2015	861-2015	8E	JJ	0	2	0	0	0	1	396.5	0.314025508	0	0	0	0
721	2015	721-2015	45A	CM	0	0	1	0	0	2	396.5	-0.062009781	1	1	0	0
688	2015	688-2015	2B	RD	0	0	1	1	0	2	396.5	-1.336310224	0	0	1	1
577	2015	577-2015	1A	JJ	1	0	0	1	0	5	396.5	-0.884493329	0	0	2	1
738	2015	738-2015	22B	JJ	1	0	0	1	0	2	396.5	-0.230828601	0	0	2	1
870	2015	870-2015	8A	RD	0	0	1	1	0	0	396.5	0.850771312	0	0	3	1
510	2015	510-2015	10	DK	0	0	0	1	0	5	396.5	0.102247285	1	1	5	1
629	2015	629-2015	22A	CM	0	0	0	1	0	4	396.5	-1.310918663	2	1	5	1
932	2015	932-2015	2B	JJ	1	0	0	1	1	1	396.5	-0.510839576	0	0	0	0
688	2015	688-2015	2B	CM	0	1	1	1	0	2	396.5	-1.336310224	0	0	1	1
761	2015	761-2015	9	CM	0	0	0	1	0	2	396.5	-0.799605375	0	0	1	1
661	2015	661-2015	2B	CM	0	0	0	1	0	2	396.5	-0.17736991	0	0	2	1
609	2015	609-2015	68	CM	0	0	0	1	0	5	396.5	-0.407578681	1	1	4	1
685	2015	685-2015	68	DK	0	0	0	1	0	2	396.5	0.163709921	0	0	7	1
577	2015	577-2015	1A	RD	0	0	0	1	0	5	396.5	-0.884493329	0	0	2	1
738	2015	738-2015	22A	RD	0	0	1	1	0	2	396.5	-0.230828601	0	0	2	1
820	2015	820-2015	22A	RD	1	0	0	1	0	1	396.5	-0.288075473	0	0	3	1
609	2015	609-2015	1A	DK	0	0	0	1	0	5	396.5	-0.407578681	1	1	4	1
839	2015	839-2015	88	RD	1	0	0	1	0	2	396.5	0.954215637	0	0	6	1
869	2015	869-2015	8A	JJ	1	0	0	1	0	0	396.5	-0.096934033	1	1	15	1
711	2015	711-2015	82B	RD	0	0	0	1	0	3	396.5	-0.542337951	0	0	1	1
820	2015	820-2015	2C	RD	1	0	1	1	0	1	396.5	-0.288075473	0	0	3	1
629	2015	629-2015		RD	1	0	1	1	0	4	396.5	-1.310918663	2	1	5	1
908	2015	908-2015	85	JJ	1	0	0	1	0	1	396.5	NA	0	0	0	0
772	2015	772-2015	85	RD	1	1	0	0	0	3	396.5	-0.85523666	0	0	1	1
906	2015	906-2015	84	JJ	1	0	0	1	0	1	396.5	-0.939475137	0	0	2	1
805	2015	805-2015	45A	RD	1	1	0	1	0	2	396.5	-0.952475752	2	1	3	1
910	2015	910-2015	85	DK	2	0	1	1	0	1	396.5	0.26984736	0	0	4	1
926	2015	926-2015	88	RD	1	1	1	1	0	1	396.5	-0.226955142	0	0	0	0
901	2015	901-2015	2C	RD	1	1	0	1	0	1	396.5	NA	0	0	0	0
750	2015	750-2015	88	RD	1	2	0	1	0	3	396.5	0.906261217	0	0	4	1
685	2015	685-2015	1A	RD	1	0	0	1	0	2	396.5	0.163709921	0	0	7	1
704	2015	704-2015	41	RD	0	0	0	1	0	3	396.5	-0.21343899	0	0	0	0
810	2015	810-2015	72	RD	1	0	0	1	0	3	396.5	-1.051277417	0	0	1	1
748	2015	748-2015	88	RD	0	1	0	1	0	2	396.5	1.234830807	0	0	1	1
834	2015	834-2015	41	RD	1	1	1	1	0	1	396.5	-1.212325694	0	0	4	1
685	2015	685-2015	1B	KAO+JJ	0	1	0	1	0	2	396.5	0.163709921	0	0	7	1
869	2015	869-2015	9	KAO+JJ	1	0	0	1	0	0	396.5	-0.096934033	1	1	15	1
871	2015	871-2015	8A	KAO+JJ	0	0	0	1	0	0	396.5	0.403595668	0	0	0	0
542	2015	542-2015	15D	SV	1	0	0	1	0	5	396.5	-1.953479222	1	1	3	1
861	2015	861-2015	10	RD	1	2	2	1	0	1	396.5	0.314025508	0	0	0	0
688	2015	688-2015	2A	SV	0	0	0	1	0	2	396.5	-1.336310224	0	0	1	1
661	2015	661-2015	1A	SV	0	0	0	1	0	2	396.5	-0.17736991	0	0	2	1
609	2015	609-2015	3	KAO+JJ	0	0	0	1	0	5	396.5	-0.407578681	1	1	4	1
785	2015	785-2015	1A	SV	0	1	0	1	0	2	396.5	0.363006258	0	0	5	1
510	2015	510-2015	10	RD	1	0	0	1	0	5	396.5	0.102247285	1	1	5	1
724	2015	724-2015	80	CM	1	0	0	1	0	3	396.5	-2.121018248	0	0	0	0
775	2015	775-2015	84	CM	2	0	0	1	0	3	396.5	-1.286132666	0	0	0	0
918	2015	918-2015	85	CM	0	0	0	1	0	1	396.5	-0.435003111	0	0	0	0
806	2015	806-2015	83C	KAO+JJ	2	0	1	1	0	3	396.5	0.19919267	0	0	2	1
906	2015	906-2015	84	SV	2	1	0	1	0	1	396.5	-0.939475137	0	0	2	1
910	2015	910-2015	85	CM	1	0	0	1	0	1	396.5	0.26984736	0	0	4	1
771	2015	771-2015	85	RD	0	0	0	1	0	3	396.5	-1.148123927	2	1	6	1
652	2015	652-2015	70	SV	0	0	0	1	0	3	396.5	-0.474174065	0	0	11	1
729	2015	729-2015	82C	JJ	0	0	1	1	0	3	396.5	NA	0	0	0	0
908	2015	908-2015	85	RD	1	0	0	1	0	1	396.5	NA	0	0	0	0
711	2015	711-2015	81	SV	1	0	0	1	0	3	396.5	-0.542337951	0	0	1	1
810	2015	810-2015	72	CM	0	0	0	1	0	3	396.5	-1.051277417	0	0	1	1
947	2015	947-2015	7B	SV	2	0	0	1	1	1	396.5	-0.296602246	0	0	0	0
822	2015	822-2015	7B	JJ	1	0	0	1	0	1	396.5	-0.385226544	1	1	7	1
702	2015	702-2015	70	RD	0	0	0	1	0	3	396.5	NA	0	0	0	0
721	2015	721-2015	45A	RD	0	0	0	0	0	2	396.5	-0.062009781	1	1	0	0
791	2015	791-2015	45A	JJ	0	2	0	1	0	2	396.5	-0.384701685	0	0	2	1
557	2015	557-2015	45A	RD	0	2	1	0	0	5	396.5	0.183767061	1	1	2	1
643	2015	643-2015	30	JJ	1	0	0	1	0	4	396.5	-0.60868104	2	1	7	1
644	2015	644-2015	23	SV	1	0	0	1	0	3	396.5	NA	0	0	0	0
810	2015	810-2015	72	KAO+JJ	1	0	0	1	0	3	396.5	-1.051277417	0	0	1	1
665	2015	665-2015	23	SV	1	0	1	1	0	3	396.5	-0.987031319	1	1	1	1
805	2015	805-2015	28C	RD	1	1	0	1	0	2	396.5	-0.952475752	2	1	3	1
652	2015	652-2015	70	KAO+JJ	1	0	0	1	0	3	396.5	-0.474174065	0	0	11	1
542	2015	542-2015	7A	JJ	1	0	0	0	0	5	396.5	-1.953479222	1	1	3	1
822	2015	822-2015	7A	CM	1	0	0	1	0	1	396.5	-0.385226544	1	1	7	1
954	2015	954-2015	23	CM	1	0	0	1	0	1	396.5	-0.196690426	0	0	0	0
959	2015	959-2015	41	CM	1	1	0	1	1	1	396.5	0.532159465	0	0	0	0
724	2015	724-2015	80	JJ	1	0	1	1	0	3	396.5	-2.121018248	0	0	0	0
869	2015	869-2015	8D	RD	1	0	0	1	0	0	396.5	-0.096934033	1	1	15	1
869	2015	869-2015	8D	RD	1	0	0	1	0	0	396.5	-0.096934033	1	1	15	1
711	2015	711-2015	82B	DK	0	0	1	1	0	3	396.5	-0.542337951	0	0	1	1
772	2015	772-2015	85	RD	1	0	0	1	0	3	396.5	-0.85523666	0	0	1	1
835	2015	835-2015	8D	RD	1	2	1	0	0	1	396.5	-0.50537992	0	0	2	1
906	2015	906-2015		JJ	1	1	0	1	0	1	396.5	-0.939475137	0	0	2	1
947	2015	947-2015	7A	JJ	1	0	0	1	0	1	396.5	-0.296602246	0	0	0	0
721	2015	721-2015	28B	RD	1	0	0	0	0	2	396.5	-0.062009781	1	1	0	0
577	2015	577-2015	2A	JJ	1	0	0	1	0	5	396.5	-0.884493329	0	0	2	1
791	2015	791-2015	28B	DK	2	2	0	1	0	2	396.5	-0.384701685	0	0	2	1
636	2015	636-2015	23	DK	0	0	0	1	0	4	396.5	-0.755466996	0	0	0	0
932	2015	932-2015	2B	RD	1	0	0	1	0	1	396.5	-0.510839576	0	0	0	0
665	2015	665-2015	25	JJ	1	0	1	1	0	3	396.5	-0.987031319	1	1	1	1
557	2015	557-2015	28B	RD	0	2	1	1	0	5	396.5	0.183767061	1	1	2	1
805	2015	805-2015	28B	RD	0	0	0	1	0	2	396.5	-0.952475752	2	1	3	1
830	2015	830-2015	F2	JJ	1	0	0	1	0	2	396.5	-1.837397055	0	0	0	0
630	2015	630-2015	2B	JJ	0	0	0	1	0	5	396.5	NA	0	0	0	0
763	2015	763-2015	F4	RD	2	0	0	1	0	3	396.5	-0.617304243	0	0	0	0
751	2015	751-2015	F3B	DK	1	0	2	1	0	2	396.5	-0.217779552	0	0	0	0
614	2015	614-2015	2B	RD	1	0	1	1	0	3	396.5	NA	0	0	0	0
688	2015	688-2015	2B	RD	0	0	0	1	0	2	396.5	-1.336310224	0	0	1	1
861	2015	861-2015	10	JJ	1	2	2	0	0	1	396.5	0.314025508	0	0	0	0
577	2015	577-2015	1B	JJ	1	0	0	1	0	5	396.5	-0.884493329	0	0	2	1
785	2015	785-2015	1A	RD	0	1	0	1	0	2	396.5	0.363006258	0	0	5	1
685	2015	685-2015	1A	RD	1	0	0	1	0	2	396.5	0.163709921	0	0	7	1
636	2015	636-2015	28B	RD	1	1	0	1	0	4	396.5	-0.755466996	0	0	0	0
643	2015	643-2015	25	RD	1	0	0	1	0	4	396.5	-0.60868104	2	1	7	1
772	2015	772-2015	85	RD	1	1	0	0	0	3	396.5	-0.85523666	0	0	1	1
910	2015	910-2015	85	RD	1	1	0	1	0	1	396.5	0.26984736	0	0	4	1
822	2015	822-2015	7A	SV	1	0	0	1	0	1	396.5	-0.385226544	1	1	7	1
577	2015	577-2015	1A	RD	1	0	0	1	0	5	396.5	-0.884493329	0	0	2	1
661	2015	661-2015	2A	RD	0	0	0	1	0	2	396.5	-0.17736991	0	0	2	1
870	2015	870-2015	9A	SV	0	0	0	1	0	0	396.5	0.850771312	0	0	3	1
869	2015	869-2015	8A	SV	1	0	0	1	0	0	396.5	-0.096934033	1	1	15	1
835	2015	835-2015	8A	RD	0	2	1	0	0	1	396.5	-0.50537992	0	0	2	1
674	2015	674-2015	40A	JJ	1	0	0	1	0	2	396.5	-1.90418344	1	1	2	1
830	2015	830-2015	F2	JJ	0	0	0	1	0	2	396.5	-1.837397055	0	0	0	0
630	2015	630-2015	2C	DK	0	0	1	1	0	5	396.5	NA	0	0	0	0
763	2015	763-2015	F4	DK	1	1	1	1	0	3	396.5	-0.617304243	0	0	0	0
843	2015	843-2015	F6	DK	2	1	0	1	0	1	396.5	0.275031872	0	0	0	0
820	2015	820-2015	13	DK	1	0	2	1	0	1	396.5	-0.288075473	0	0	3	1
908	2015	908-2015	85	SV	1	0	0	1	0	1	396.5	NA	0	0	0	0
722	2015	722-2015	85	SV	1	0	0	NA	0	2	396.5	NA	0	0	0	0
906	2015	906-2015	84	JJ	1	1	0	1	0	1	396.5	-0.939475137	0	0	2	1
609	2015	609-2015	1A	CM	0	0	0	1	0	5	396.5	-0.407578681	1	1	4	1
685	2015	685-2015	1A	CM	0	0	0	1	0	2	396.5	0.163709921	0	0	7	1
636	2015	636-2015	21	SV	1	0	1	1	0	4	396.5	-0.755466996	0	0	0	0
649	2015	649-2015	41	DK	1	1	1	1	0	4	396.5	-0.361213196	0	0	0	0
704	2015	704-2015	41	DK	2	1	0	1	0	3	396.5	-0.21343899	0	0	0	0
845	2015	845-2015	88	DK	2	0	0	1	0	2	396.5	NA	0	0	0	0
751	2015	751-2015	88	JJ	1	0	0	1	0	2	396.5	-0.217779552	0	0	0	0
721	2015	721-2015	28C	SV	1	0	2	NA	0	2	396.5	-0.062009781	1	1	0	0
791	2015	791-2015	28C	SV	2	1	0	1	0	2	396.5	-0.384701685	0	0	2	1
557	2015	557-2015	28C	CM	0	1	0	0	0	5	396.5	0.183767061	1	1	2	1
542	2015	542-2015	15C	CM	0	0	1	1	0	5	396.5	-1.953479222	1	1	3	1
750	2015	750-2015	88	DK	2	1	1	1	0	3	396.5	0.906261217	0	0	4	1
834	2015	834-2015	41	JJ	2	0	2	1	0	1	396.5	-1.212325694	0	0	4	1
700	2015	700-2015	41	DK	2	0	1	1	0	2	396.5	0.448962096	0	0	5	1
643	2015	643-2015	31B	CM	1	0	0	1	0	4	396.5	-0.60868104	2	1	7	1
652	2015	652-2015	70	JJ	1	0	0	1	0	3	396.5	-0.474174065	0	0	11	1
711	2015	711-2015	82A	DK	0	1	1	1	0	3	396.5	-0.542337951	0	0	1	1
810	2015	810-2015	72	CM	1	0	0	1	0	3	396.5	-1.051277417	0	0	1	1
884	2015	884-2015	15A	DK	1	1	0	1	0	1	396.5	-0.139918428	0	0	0	0
661	2015	661-2015	1A	JJ	0	0	0	1	0	2	396.5	-0.17736991	0	0	2	1
785	2015	785-2015	1A	JJ	0	1	0	1	0	2	396.5	0.363006258	0	0	5	1
926	2015	926-2015	F3B	JJ	1	0	0	1	0	1	396.5	-0.226955142	0	0	0	0
843	2015	843-2015		SV	1	1	0	1	0	1	396.5	0.275031872	0	0	0	0
446	2016	446-2016	57	JMW	0	2	2	0	0	6	491.9	-1.572911294	0	0	0	0
877	2016	877-2016	9	JMW	0	0	0	0	0	1	491.9	-1.874494917	0	0	0	0
861	2016	861-2016	37	JMW	0	1	2	1	0	2	491.9	0.142168376	1	1	0	0
870	2016	870-2016	9	JMW	0	0	0	0	0	1	491.9	-1.343245619	3	1	3	1
873	2016	873-2016	37	JMW	1	1	0	1	0	1	491.9	-0.888694751	6	1	8	1
869	2016	869-2016	9	JMW	1	0	0	1	0	1	491.9	-0.35926625	5	1	15	1
871	2016	871-2016	8A	JMW	1	0	0	1	0	1	491.9	-0.856629668	0	0	0	0
874	2016	874-2016	51	DJH	1	1	1	1	0	1	491.9	NA	3	1	5	1
880	2016	880-2016	49A	JMW	0	0	0	1	0	1	491.9	-0.574972478	1	1	6	1
978	2016	978-2016	44B	JMW	2	0	0	1	1	1	491.9	-0.638673029	4	1	9	1
787	2016	787-2016	1A	DJH	0	0	0	1	0	3	491.9	NA	0	0	0	0
577	2016	577-2016	1A	DJH	0	0	0	1	0	6	491.9	-0.217476086	0	0	2	1
609	2016	609-2016	3	DJH	0	0	0	0	0	6	491.9	0.110103294	0	0	4	1
630	2016	630-2016	2B	DJH	1	0	0	1	0	6	491.9	NA	0	0	0	0
990	2016	990-2016	16A	PDS	2	2	0	1	1	1	491.9	-0.704446673	0	0	0	0
542	2016	542-2016	15C	PDS	1	0	1	1	0	6	491.9	-0.409791605	0	0	3	1
935	2016	935-2016	22A	DJH	1	0	0	1	0	2	491.9	-0.120851224	1	1	3	1
685	2016	685-2016	15A	RHL	0	0	0	1	0	3	491.9	-0.280747023	3	1	7	1
932	2016	932-2016	2C	DJH	1	1	2	1	0	2	491.9	0.289066297	0	0	0	0
939	2016	939-2016	16B	PDS	1	2	0	1	0	1	491.9	-1.574554773	2	1	5	1
665	2016	665-2016	23A	PDS	1	0	1	1	0	4	491.9	-0.742581081	0	0	1	1
935	2016	935-2016	2C	JMW	0	0	0	1	0	2	491.9	-0.120851224	1	1	3	1
822	2016	822-2016	7A	DJH	0	0	0	1	0	2	491.9	0.768753694	1	1	7	1
891	2016	891-2016	21	PDS	NA	NA	NA	NA	0	1	491.9	-0.339592114	2	1	7	1
947	2016	947-2016	7A	JMW	0	0	0	1	0	2	491.9	-0.12042161	0	0	0	0
1002	2016	1002-2016	23B	RHL	2	0	0	1	0	1	491.9	-0.939827037	0	0	0	0
664	2016	664-2016	23A	PDS	0	1	0	1	0	4	491.9	0.089392611	0	0	0	0
835	2016	835-2016	27B	PDS	0	2	1	0	0	2	491.9	0.371049801	2	1	2	1
721	2016	721-2016	45	DJH	0	1	0	0	0	3	491.9	-0.222686183	2	1	0	0
791	2016	791-2016	28C	RHL	2	1	1	1	0	3	491.9	-0.126490935	1	1	2	1
835	2016	835-2016	27B	RHL	0	2	0	0	0	2	491.9	0.371049801	2	1	2	1
805	2016	805-2016	29A	JMW	NA	NA	NA	NA	0	3	491.9	0.013908046	0	0	3	1
1013	2016	1013-2016	28A	PDS	1	2	0	1	1	1	491.9	0.460316496	1	1	3	1
898	2016	898-2016	29C	DJH	1	0	0	1	0	1	491.9	1.460328405	4	1	5	1
1014	2016	1014-2016	28B	DJH	1	0	0	1	1	1	491.9	-0.376942271	0	0	1	1
643	2016	643-2016	30A	PDS	0	0	0	1	0	5	491.9	0.658776317	1	1	7	1
1018	2016	1018-2016	31B	PDS	NA	NA	NA	NA	1	1	491.9	0.696910725	1	1	5	1
1022	2016	1022-2016	47A	RHL	2	0	0	1	1	1	491.9	-0.774291527	0	0	0	0
1019	2016	1019-2016	47A	RHL	2	0	1	1	1	1	491.9	0.89415668	1	1	2	1
648	2016	648-2016	36	DJH	1	0	0	1	0	4	491.9	-0.632603704	1	1	2	1
674	2016	674-2016	40	PDS	1	0	0	0	0	3	491.9	-0.300598478	0	0	2	1
649	2016	649-2016	77D	DJH	1	1	0	1	0	5	491.9	0.474528239	0	0	0	0
925	2016	925-2016	41	DJH	1	1	1	1	0	1	491.9	-0.165484571	0	0	0	0
704	2016	704-2016	41T	PDS	0	0	1	1	0	4	491.9	0.070325407	2	1	0	0
834	2016	834-2016	77B	PDS	1	1	0	1	0	2	491.9	1.004993286	2	1	4	1
700	2016	700-2016	77C	DJH	0	0	0	1	0	3	491.9	0.013908046	1	1	5	1
922	2016	922-2016	77B	DJH	0	1	0	1	0	1	491.9	-0.876126486	1	1	1	1
1029	2016	1029-2016	41T	PDS	2	0	0	1	1	1	491.9	0.332056165	1	1	4	1
787	2016	787-2016	61B	PDS	0	0	0	1	0	3	491.9	NA	0	0	0	0
920	2016	920-2016	70	DJH	1	1	1	1	0	1	491.9	-0.940256651	2	1	2	1
652	2016	652-2016	70	PDS	1	0	0	1	0	4	491.9	1.035769527	2	1	11	1
932	2016	932-2016	71A	DJH	1	0	0	1	0	2	491.9	0.289066297	0	0	0	0
725	2016	725-2016	88A	DJH	0	0	0	1	0	3	491.9	-0.005159158	2	1	0	0
1032	2016	1032-2016	70	DJH	2	2	2	1	1	1	491.9	-0.044152794	1	1	1	1
711	2016	711-2016	82A	RHL	1	0	1	1	0	4	491.9	0.551226669	1	1	1	1
910	2016	910-2016	83C	DJH	1	0	0	1	0	2	491.9	0.276498032	4	1	4	1
806	2016	806-2016	82A	DJH	2	0	0	1	0	4	491.9	0.058971007	1	1	2	1
1039	2016	1039-2016	80B	DJH	2	1	0	1	1	1	491.9	-0.383011596	0	0	0	0
906	2016	906-2016	74	DJH	2	0	0	1	0	2	491.9	-0.133419489	2	1	2	1
771	2016	771-2016	85	DJH	1	0	0	1	0	4	491.9	0.257430828	1	1	6	1
1051	2016	1051-2016	86	DJH	1	0	0	1	1	1	491.9	-0.626534378	0	0	0	0
1059	2016	1059-2016	TPOLE	DJH	2	1	0	1	1	1	491.9	-1.157783676	0	0	0	0
446	2016	446-2016	57	RHL	0	2	1	0	0	6	491.9	-1.572911294	0	0	0	0
446	2017	446-2017	57	RHL	0	1	2	0	0	7	550.05	0.52609014	0	0	0	0
877	2017	877-2017	8E	RHL	1	0	0	1	0	2	550.05	0.019513644	0	0	0	0
869	2017	869-2017	8A	RHL	0	1	0	1	0	2	550.05	0.493632932	6	1	15	1
969	2017	969-2017	8E	PDS	0	0	1	1	0	1	550.05	0.134025958	0	0	0	0
870	2017	870-2017	9C	RHL	0	0	0	0	0	2	550.05	-0.524447124	0	0	3	1
861	2017	861-2017	53	PDS	0	0	1	0	0	3	550.05	0.140954511	2	1	0	0
871	2017	871-2017	63	PDS	NA	NA	NA	NA	0	2	550.05	-0.057934924	0	0	0	0
577	2017	577-2017	2A	PDS	0	0	0	1	0	7	550.05	-0.052295212	0	0	2	1
935	2017	935-2017	2A	PDS	1	0	0	1	0	3	550.05	0.850737198	1	1	3	1
983	2017	983-2017	4A	PDS	1	1	0	1	0	1	550.05	-0.480420709	0	0	4	1
785	2017	785-2017	2A	PDS	1	0	0	0	0	4	550.05	1.900237915	1	1	5	1
873	2017	873-2017	37B	RHL	0	0	0	1	0	2	550.05	-0.294137027	1	1	8	1
542	2017	542-2017	15A	PDS	0	0	0	0	0	7	550.05	-0.109496824	0	0	3	1
685	2017	685-2017	15A	PDS	1	1	0	1	0	4	550.05	2.32922264	0	0	7	1
820	2017	820-2017	13A	PDS	0	0	2	1	0	3	550.05	0.075965118	1	1	3	1
939	2017	939-2017	16A	RHL	1	0	0	1	0	2	550.05	-0.229614736	0	0	5	1
891	2017	891-2017	23A	RHL	1	0	1	1	0	2	550.05	-0.466208965	3	1	7	1
1000	2017	1000-2017	24B	PDS	2	1	0	1	0	2	550.05	0.633210173	0	0	0	0
1004	2017	1004-2017	25E	RHL	1	0	0	1	0	1	550.05	0.589361077	0	0	0	0
1018	2017	1018-2017	20B	RHL	1	0	0	1	0	2	550.05	-0.972321734	1	1	5	1
643	2017	643-2017	23B	RHL	1	0	0	1	0	6	550.05	1.274007235	0	0	7	1
900	2017	900-2017	7A	RHL	1	1	0	1	0	2	550.05	0.832883859	0	0	4	1
822	2017	822-2017	7A	PDS	0	0	0	1	0	3	550.05	1.24765684	0	0	7	1
721	2017	721-2017	45A	RHL	0	1	0	0	0	4	550.05	1.313000871	0	0	0	0
1017	2017	1017-2017	45B	RHL	1	1	0	1	0	1	550.05	NA	0	0	0	0
791	2017	791-2017	45B	PDS	1	2	0	1	0	4	550.05	0.595075765	1	1	2	1
898	2017	898-2017	45B	RHL	1	1	0	1	0	2	550.05	-0.268785691	1	1	5	1
1022	2017	1022-2017	47A	RHL	1	1	0	1	0	2	550.05	-0.076217877	1	1	0	0
1016	2017	1016-2017	33B	PDS	1	0	0	1	0	1	550.05	1.913235794	1	1	0	0
1013	2017	1013-2017	29A	PDS	1	0	0	1	0	2	550.05	1.260654719	1	1	3	1
874	2017	874-2017	40C	PDS	1	0	1	1	0	2	550.05	0.831669994	1	1	5	1
648	2017	648-2017	34D	RHL	0	0	0	1	0	5	550.05	0.685556325	0	0	2	1
978	2017	978-2017	40B	RHL	2	0	0	1	0	2	550.05	0.660419796	1	1	9	1
877	2017	877-2017	9E	JRLK	0	0	0	0	0	2	550.05	0.019513644	0	0	0	0
969	2017	969-2017	8A	JRLK	0	0	1	1	0	1	550.05	0.134025958	0	0	0	0
869	2017	869-2017	9C	ABDK	0	0	0	1	0	2	550.05	0.493632932	6	1	15	1
1112	2017	1112-2017	82A	JRLK	2	1	1	1	1	1	550.05	-0.11556615	1	1	2	1
910	2017	910-2017	83A	JRLK	1	0	0	1	0	3	550.05	1.292719802	0	0	4	1
1039	2017	1039-2017	80A	JRLK	2	0	0	1	0	2	550.05	0.761470504	2	1	0	0
711	2017	711-2017	81	ABDK	0	0	1	1	0	5	550.05	-0.621678918	0	0	1	1
877	2017	877-2017	8E	ABDK	NA	NA	NA	NA	0	2	550.05	0.019513644	0	0	0	0
870	2017	870-2017	8A	ABDK	NA	NA	NA	NA	0	2	550.05	-0.524447124	0	0	3	1
704	2017	704-2017	77C	JRLK	0	0	0	1	0	5	550.05	0.370620187	0	0	0	0
922	2017	922-2017	77B	JRLK	1	0	0	1	0	2	550.05	0.088962997	0	0	1	1
700	2017	700-2017	77C	JMW	0	0	0	1	0	4	550.05	-0.090000006	2	1	5	1
871	2017	871-2017	10A	ABDK	0	0	0	1	0	2	550.05	-0.057934924	0	0	0	0
873	2017	873-2017	37	ABDK	0	0	0	1	0	2	550.05	-0.294137027	1	1	8	1
861	2017	861-2017	58B	ABDK	0	0	1	0	0	3	550.05	0.140954511	2	1	0	0
1132	2017	1132-2017	72	JRLK	1	0	0	1	1	1	550.05	-0.24382648	0	0	0	0
725	2017	725-2017	72	JRLK	0	0	0	1	0	4	550.05	-1.645183878	3	1	0	0
880	2017	880-2017	49A	JRLK	0	0	0	1	0	2	550.05	-0.640316508	2	1	6	1
1142	2017	1142-2017	49A	JRLK	1	0	0	1	1	1	550.05	-0.915474759	2	1	8	1
870	2017	870-2017	8A	ABDK	0	0	0	1	0	2	550.05	-0.524447124	0	0	3	1
898	2017	898-2017	29A	JRLK	0	0	0	1	0	2	550.05	-0.268785691	1	1	5	1
920	2017	920-2017	70B	JRLK	0	0	0	1	0	2	550.05	0.582077887	0	0	2	1
652	2017	652-2017	70B	JRLK	0	0	0	1	0	5	550.05	0.280494265	0	0	11	1
838	2017	838-2017	71B	PDS	1	1	0	1	0	3	550.05	0.19122757	0	0	2	1
1176	2017	1176-2017	70A	JRLK	0	0	0	NA	1	1	550.05	0.095032322	1	1	2	1
839	2017	839-2017	88C	PDS	1	0	0	1	0	4	550.05	1.323925656	1	1	6	1
1177	2017	1177-2017	71A	JRLK	2	1	1	1	1	1	550.05	-0.250325419	0	0	0	0
748	2017	748-2017	88A	JRLK	0	1	0	1	0	4	550.05	NA	1	1	1	1
926	2017	926-2017	88B	ABDK	1	0	1	1	0	3	550.05	0.179088919	0	0	0	0
853	2017	853-2017	88A	JRLK	1	2	0	1	0	3	550.05	0.127956633	0	0	0	0
1194	2017	1194-2017	71A	ABDK	1	0	0	1	1	1	550.05	-0.954468395	3	1	3	1
1197	2017	1197-2017	71A	JRLK	1	0	0	1	1	1	550.05	-0.627748244	2	1	2	1
1032	2017	1032-2017	70A	JRLK	1	0	0	1	0	2	550.05	-0.288030213	0	0	1	1
1201	2017	1201-2017	29A	ABDK	2	0	1	1	1	1	550.05	0.025262445	0	0	0	0
901	2017	901-2017	2B	PDS	0	0	0	1	0	3	550.05	NA	0	0	0	0
980	2018	980-2018	8E	LL	0	1	1	1	0	2	460.8	-0.389252767	1	1	3	1
869	2018	869-2018	8E	SP	0	0	0	1	0	3	460.8	0.688379555	2	1	15	1
969	2018	969-2018	9D	SP	1	0	1	1	0	2	460.8	0.043027125	0	0	0	0
1060	2018	1060-2018	9D	KS	0	0	0	1	0	1	460.8	0.50812771	1	1	6	1
861	2018	861-2018	63	KS	0	2	1	0	0	4	460.8	0.886696172	1	1	0	0
1065	2018	1065-2018	63	SP	0	0	0	1	0	1	460.8	1.30571768	0	0	1	1
969	2018	969-2018	9A	LL	0	1	0	1	0	2	460.8	0.043027125	0	0	0	0
877	2018	877-2018	9A	LL	0	0	0	0	0	3	460.8	0.214042419	1	1	0	0
1060	2018	1060-2018	9A	LL	0	0	1	1	0	1	460.8	0.50812771	1	1	6	1
1173	2018	1173-2018	58	LL	0	0	0	1	0	2	460.8	1.102782028	0	0	0	0
871	2018	871-2018	10A	LL	0	0	1	0	0	3	460.8	0.691700627	1	1	0	0
1224	2018	1224-2018	44	SP	1	1	0	1	1	1	460.8	1.958298755	0	0	1	1
1142	2018	1142-2018	49A	KS	1	0	0	1	0	2	460.8	0.654116919	1	1	8	1
1173	2018	1173-2018	58	SP	0	0	0	1	0	2	460.8	1.102782028	0	0	0	0
861	2018	861-2018	52	LL	0	1	0	0	0	4	460.8	0.886696172	1	1	0	0
1110	2018	1110-2018	37	SP	0	1	1	1	0	1	460.8	-0.095330388	2	1	4	1
1048	2018	1048-2018	37	LL	0	0	0	1	0	2	460.8	0.051911745	3	1	6	1
1049	2018	1049-2018	37	LL	0	1	1	1	0	2	460.8	-0.409464833	4	1	6	1
869	2018	869-2018	8A	SP	0	0	0	1	0	3	460.8	0.688379555	2	1	15	1
877	2018	877-2018	10A	LL	0	0	0	0	0	3	460.8	0.214042419	1	1	0	0
980	2018	980-2018	8A	LL	0	1	1	1	0	2	460.8	-0.389252767	1	1	3	1
1092	2018	1092-2018	45A	SP	0	0	1	1	0	1	460.8	0.092427274	0	0	0	0
721	2018	721-2018	45B	SP	0	0	1	0	0	5	460.8	0.7939652	1	1	0	0
898	2018	898-2018	45B	SP	0	1	1	1	0	3	460.8	1.081262102	0	0	5	1
822	2018	822-2018	7A	KS	0	0	2	1	0	4	460.8	0.284602962	1	1	7	1
1014	2018	1014-2018	29A	SP	0	1	0	1	0	3	460.8	-0.505557238	0	0	1	1
1098	2018	1098-2018	29D	JMW	0	0	0	1	0	1	460.8	0.823004742	0	0	1	1
1102	2018	1102-2018	28A	LL	1	1	0	1	0	1	460.8	-0.775075778	1	1	0	0
1013	2018	1013-2018	29A	SP	1	0	0	1	0	3	460.8	0.942048345	0	0	3	1
1022	2018	1022-2018	47B	LL	0	1	0	1	0	3	460.8	-0.678665724	1	1	0	0
648	2018	648-2018	36B	SP	0	1	0	1	0	6	460.8	-0.608537835	1	1	2	1
643	2018	643-2018	31A	JMW	0	0	0	1	0	7	460.8	-0.474307054	1	1	7	1
1027	2018	1027-2018	34A	KS	1	1	1	1	0	2	460.8	-0.262893684	0	0	0	0
1022	2018	1022-2018	47B	JMW	0	0	1	1	0	3	460.8	-0.678665724	1	1	0	0
1098	2018	1098-2018	29C	SP	0	1	0	1	0	1	460.8	0.823004742	0	0	1	1
1013	2018	1013-2018	47A	JMW	NA	NA	NA	NA	0	3	460.8	0.942048345	0	0	3	1
643	2018	643-2018	30B	JMW	0	0	0	1	0	7	460.8	-0.474307054	1	1	7	1
643	2018	643-2018	31B	KS	1	0	0	1	0	7	460.8	-0.474307054	1	1	7	1
1016	2018	1016-2018	35	KS	0	1	0	1	0	2	460.8	0.678273134	0	0	0	0
1255	2018	1255-2018	33B	KS	2	0	1	1	1	1	460.8	0.741544072	0	0	0	0
1105	2018	1105-2018	33C	LL	1	0	0	1	0	1	460.8	-0.39722334	0	0	0	0
1077	2018	1077-2018	15C	LL	0	0	1	1	0	1	460.8	0.61414297	2	1	0	0
1104	2018	1104-2018	42B	LL	1	0	0	1	0	1	460.8	1.440047336	0	0	1	1
1257	2018	1257-2018	15C	JMW	1	0	0	1	1	1	460.8	0.172160366	1	1	3	1
874	2018	874-2018	49	JMW	1	0	1	1	0	3	460.8	-0.614143432	1	1	5	1
685	2018	685-2018	15C	JMW	0	0	0	1	0	5	460.8	0.12176116	0	0	7	1
1259	2018	1259-2018	77C	SP	1	1	0	0	0	1	460.8	0.147805351	0	0	0	0
704	2018	704-2018	77C	KS	1	0	0	1	0	6	460.8	0.475194278	2	1	0	0
922	2018	922-2018	77A	LL	0	0	0	1	0	3	460.8	0.556654948	0	0	1	1
1124	2018	1124-2018	77A	JMW	0	0	0	1	0	1	460.8	-0.6021821	1	1	1	1
1073	2018	1073-2018	4B	KS	0	1	0	1	0	1	460.8	-0.427663688	2	1	3	1
983	2018	983-2018	4B	KS	0	0	0	1	0	2	460.8	0.10210408	1	1	4	1
877	2018	877-2018	9A	KS	0	0	0	0	0	3	460.8	0.214042419	1	1	0	0
1211	2018	1211-2018	62	LL	0	0	0	1	0	0	460.8	-0.144811377	1	1	0	0
1049	2018	1049-2018	37	LL	0	0	1	NA	0	2	460.8	-0.409464833	4	1	6	1
1259	2018	1259-2018	77C	KS	0	0	0	1	0	1	460.8	0.147805351	0	0	0	0
704	2018	704-2018	77C	LL	0	0	0	1	0	6	460.8	0.475194278	2	1	0	0
648	2018	648-2018	36A	KS	0	0	0	1	0	6	460.8	-0.608537835	1	1	2	1
1029	2018	1029-2018	77C	LL	1	0	0	1	0	3	460.8	-0.03236878	1	1	4	1
873	2018	873-2018	37	LL	0	0	0	1	0	3	460.8	-0.16167113	1	1	8	1
880	2018	880-2018	49A	LL	0	1	1	1	0	3	460.8	-0.070503188	2	1	6	1
1142	2018	1142-2018	49A	SP	0	0	0	1	0	2	460.8	0.654116919	1	1	8	1
1076	2018	1076-2018	1A	SP	0	0	0	1	0	1	460.8	0.090802539	0	0	0	0
1286	2018	1286-2018	22A	KS	2	0	0	1	1	1	460.8	0.595075765	1	1	0	0
935	2018	935-2018	2A	LL	0	1	0	1	0	4	460.8	-0.256394745	1	1	3	1
820	2018	820-2018	22A	KS	0	0	0	1	0	4	460.8	0.920936689	2	1	3	1
785	2018	785-2018	1A	LL	0	0	0	1	0	5	460.8	-0.276759912	2	1	5	1
1109	2018	1109-2018	37	KS	0	0	0	0	0	1	460.8	1.046088758	0	0	0	0
1110	2018	1110-2018	37	KS	0	0	0	0	0	1	460.8	-0.095330388	2	1	4	1
1079	2018	1079-2018	16C	LL	0	1	0	1	0	1	460.8	-0.70184814	0	0	1	1
873	2018	873-2018	37	SP	1	0	1	1	0	3	460.8	-0.16167113	1	1	8	1
1049	2018	1049-2018	37	SP	0	0	0	0	0	2	460.8	-0.409464833	4	1	6	1
1096	2018	1096-2018	23D	SP	1	0	0	1	0	1	460.8	0.620212295	0	0	0	0
1082	2018	1082-2018	23A	SP	1	1	1	1	0	1	460.8	0.169125703	0	0	0	0
1081	2018	1081-2018	23A	SP	0	0	0	1	0	1	460.8	0.352962911	1	1	0	0
1018	2018	1018-2018	23D	KS	NA	NA	NA	NA	0	3	460.8	0.204225449	3	1	5	1
643	2018	643-2018	20D	LL	0	0	0	1	0	7	460.8	-0.474307054	1	1	7	1
648	2018	648-2018	36A	KS	0	0	0	1	0	6	460.8	-0.608537835	1	1	2	1
1004	2018	1004-2018	25A	SP	1	1	1	1	0	2	460.8	0.441678905	0	0	0	0
1081	2018	1081-2018	23A	LL	1	0	1	NA	0	1	460.8	0.352962911	1	1	0	0
1079	2018	1079-2018	14B	LL	0	0	0	1	0	1	460.8	-0.70184814	0	0	1	1
1079	2018	1079-2018	14B	LL	0	0	0	1	0	1	460.8	-0.70184814	0	0	1	1
1088	2018	1088-2018	25A	SP	1	1	0	1	0	1	460.8	0.364550862	0	0	1	1
1000	2018	1000-2018	24	LL	1	0	0	1	0	3	460.8	0.64056834	0	0	0	0
1259	2018	1259-2018	77A	SP	1	0	0	1	0	1	460.8	0.147805351	0	0	0	0
1109	2018	1109-2018	37	KS	0	0	0	1	0	1	460.8	1.046088758	0	0	0	0
1110	2018	1110-2018	37	KS	0	0	0	0	0	1	460.8	-0.095330388	2	1	4	1
1049	2018	1049-2018	37	LL	0	0	0	0	0	2	460.8	-0.409464833	4	1	6	1
873	2018	873-2018	37	KS	0	0	0	0	0	3	460.8	-0.16167113	1	1	8	1
704	2018	704-2018	41B	SP	1	1	2	1	0	6	460.8	0.475194278	2	1	0	0
1319	2018	1319-2018	41B	KS	2	0	0	1	1	1	460.8	1.420980132	2	1	0	0
1141	2018	1141-2018	41B	SP	1	1	0	1	0	1	460.8	-1.254333561	0	0	1	1
725	2018	725-2018	72	KS	1	0	0	0	0	5	460.8	-1.229197032	0	0	0	0
700	2018	700-2018	61A	SP	1	1	0	1	0	5	460.8	2.137691372	1	1	5	1
1073	2018	1073-2018	4B	LL	0	0	0	1	0	1	460.8	-0.427663688	2	1	3	1
983	2018	983-2018	4B	LL	0	0	0	1	0	2	460.8	0.10210408	1	1	4	1
577	2018	577-2018	3	LL	0	0	0	1	0	8	460.8	-1.126166952	0	0	2	1
1179	2018	1179-2018	88B	SP	1	1	2	1	0	1	460.8	NA	1	1	0	0
1043	2018	1043-2018	83A	KS	0	0	0	1	0	2	460.8	-0.792499503	1	1	1	1
1184	2018	1184-2018	88B	SP	1	2	2	1	0	1	460.8	0.09589155	1	1	2	1
839	2018	839-2018	88D	SP	1	1	0	1	0	5	460.8	0.556082129	0	0	6	1
1076	2018	1076-2018	3	LL	0	1	0	1	0	1	460.8	0.090802539	0	0	0	0
1076	2018	1076-2018	3	LL	0	1	0	1	0	1	460.8	0.090802539	0	0	0	0
1118	2018	1118-2018	82B	LL	0	0	0	1	0	1	460.8	-0.000733312	0	0	0	0
785	2018	785-2018	3	LL	0	0	0	1	0	5	460.8	-0.276759912	2	1	5	1
1355	2018	1355-2018	84E	LL	0	0	0	1	1	1	460.8	-0.447926013	0	0	0	0
1039	2018	1039-2018	80A	KS	1	0	0	1	0	3	460.8	0.503499553	1	1	0	0
1122	2018	1122-2018	80A	KS	0	0	0	1	0	1	460.8	-0.557548753	1	1	2	1
771	2018	771-2018	84E	KS	0	0	0	1	0	6	460.8	0.236720145	0	0	6	1
1041	2018	1041-2018	44	LL	0	0	0	0	0	2	460.8	-0.466563603	6	1	8	1
790	2018	790-2018	3	LL	0	0	0	0	0	5	460.8	NA	0	0	0	0
1142	2018	1142-2018	49A	LL	0	0	0	1	0	2	460.8	0.654116919	1	1	8	1
877	2018	877-2018	8A	LL	0	0	0	0	0	3	460.8	0.214042419	1	1	0	0
969	2018	969-2018	9A	SP	1	1	0	0	0	2	460.8	0.043027125	0	0	0	0
1109	2018	1109-2018	37	KS	0	0	0	1	0	1	460.8	1.046088758	0	0	0	0
1060	2018	1060-2018	9A	KS	0	0	0	1	0	1	460.8	0.50812771	1	1	6	1
869	2018	869-2018	8A	LL	0	0	0	1	0	3	460.8	0.688379555	2	1	15	1
877	2018	877-2018	8A	LL	0	0	0	0	0	3	460.8	0.214042419	1	1	0	0
1079	2018	1079-2018	3	SP	0	0	0	NA	0	1	460.8	-0.70184814	0	0	1	1
1079	2018	1079-2018	3	KS	NA	0	0	1	0	1	460.8	-0.70184814	0	0	1	1
577	2018	577-2018	4B	SP	0	0	0	1	0	8	460.8	-1.126166952	0	0	2	1
980	2018	980-2018	8A	SP	0	1	0	0	0	2	460.8	-0.389252767	1	1	3	1
1049	2018	1049-2018	37	KS	0	0	0	1	0	2	460.8	-0.409464833	4	1	6	1
873	2018	873-2018	37B	LL	0	0	0	0	0	3	460.8	-0.16167113	1	1	8	1
1043	2018	1043-2018	83C	LL	0	0	0	0	0	2	460.8	-0.792499503	1	1	1	1
1043	2018	1043-2018	83C	LL	0	0	0	0	0	2	460.8	-0.792499503	1	1	1	1
1110	2018	1110-2018	37	SP	0	0	0	1	0	1	460.8	-0.095330388	2	1	4	1
1110	2018	1110-2018	37	KS	0	0	0	0	0	1	460.8	-0.095330388	2	1	4	1
1110	2018	1110-2018	37	KS	0	0	0	0	0	1	460.8	-0.095330388	2	1	4	1
1110	2018	1110-2018	37	KS	0	0	0	0	0	1	460.8	-0.095330388	2	1	4	1
1048	2018	1048-2018	37	SP	0	0	0	1	0	2	460.8	0.051911745	3	1	6	1
922	2018	922-2018	77A	SP	1	1	2	1	0	3	460.8	0.556654948	0	0	1	1
939	2018	939-2018	14B	LL	0	0	0	NA	0	3	460.8	-0.021537215	3	1	5	1
939	2018	939-2018	14B	LL	0	0	0	NA	0	3	460.8	-0.021537215	3	1	5	1
877	2018	877-2018	9A	LL	0	0	0	1	0	3	460.8	0.214042419	1	1	0	0
877	2018	877-2018	9A	LL	0	0	0	1	0	3	460.8	0.214042419	1	1	0	0
1368	2018	1368-2018	49A	LL	0	0	0	1	0	0	460.8	-0.698377348	1	1	3	1
1332	2018	1332-2018	49A	LL	0	0	0	1	0	0	460.8	-0.768576839	2	1	3	1
1049	2018	1049-2018	37		0	0	0	0	0	2	460.8	-0.409464833	4	1	6	1
1049	2018	1049-2018	37	LL	0	0	0	1	0	2	460.8	-0.409464833	4	1	6	1
873	2018	873-2018	37B	LL	0	0	0	1	0	3	460.8	-0.16167113	1	1	8	1
1259	2018	1259-2018	77C	SP	1	0	1	0	0	1	460.8	0.147805351	0	0	0	0
1142	2018	1142-2018	49A	LL	0	1	0	1	0	2	460.8	0.654116919	1	1	8	1
822	2018	822-2018	7A	SP	1	0	1	1	0	4	460.8	0.284602962	1	1	7	1
1377	2018	1377-2018	83C	KS	1	1	0	1	1	1	460.8	-0.153700558	0	0	0	0
1377	2018	1377-2018	83C	KS	1	1	0	1	1	1	460.8	-0.153700558	0	0	0	0
1378	2018	1378-2018	83A	KS	0	0	0	1	1	1	460.8	-0.243396866	1	1	1	1
1378	2018	1378-2018	83A	KS	0	0	0	1	1	1	460.8	-0.243396866	1	1	1	1
1043	2018	1043-2018	83C	SP	1	0	0	1	0	2	460.8	-0.792499503	1	1	1	1
1076	2018	1076-2018	1A	LL	0	0	0	0	0	1	460.8	0.090802539	0	0	0	0
1082	2018	1082-2018	23A	SP	1	1	1	1	0	1	460.8	0.169125703	0	0	0	0
1109	2018	1109-2018	37	LL	0	0	0	0	0	1	460.8	1.046088758	0	0	0	0
1143	2018	1143-2018	57	LL	0	0	0	0	0	1	460.8	-0.237327541	0	0	0	0
1039	2018	1039-2018	80A	LL	0	0	0	1	0	3	460.8	0.503499553	1	1	0	0
877	2018	877-2018	8E	LL	0	1	0	0	0	3	460.8	0.214042419	1	1	0	0
980	2018	980-2018	8A	LL	0	0	0	0	0	2	460.8	-0.389252767	1	1	3	1
1110	2018	1110-2018	37	LL	0	0	0	0	0	1	460.8	-0.095330388	2	1	4	1
685	2018	685-2018	15A	SP	0	0	0	1	0	5	460.8	0.12176116	0	0	7	1
873	2018	873-2018	37	KS	0	0	0	0	0	3	460.8	-0.16167113	1	1	8	1
873	2018	873-2018	37	KS	0	0	0	0	0	3	460.8	-0.16167113	1	1	8	1
1173	2018	1173-2018	58	SP	1	0	0	1	0	2	460.8	1.102782028	0	0	0	0
1391	2018	1391-2018	58	SP	1	0	0	1	1	1	460.8	-1.691965295	0	0	0	0
861	2018	861-2018	58	SP	0	2	2	0	0	4	460.8	0.886696172	1	1	0	0
1142	2018	1142-2018	49A	SP	0	0	0	0	0	2	460.8	0.654116919	1	1	8	1
983	2018	983-2018	4B	SP	0	1	1	1	0	2	460.8	0.10210408	1	1	4	1
891	2018	891-2018	23A	SP	2	0	0	1	0	3	460.8	0.710338217	2	1	7	1
1079	2018	1079-2018	14B	SP	1	0	0	1	0	1	460.8	-0.70184814	0	0	1	1
721	2018	721-2018	45C	SP	0	0	0	0	0	5	460.8	0.7939652	1	1	0	0
1081	2018	1081-2018	23A	SP	1	0	1	1	0	1	460.8	0.352962911	1	1	0	0
1079	2018	1079-2018	14B	SP	1	0	0	1	0	1	460.8	-0.70184814	0	0	1	1
939	2018	939-2018	14B	SP	1	1	0	1	0	3	460.8	-0.021537215	3	1	5	1
1094	2018	1094-2018	45C	SP	1	0	0	1	0	1	460.8	1.478181744	0	0	0	0
1109	2018	1109-2018	37	LL	0	0	0	0	0	1	460.8	1.046088758	0	0	0	0
1109	2018	1109-2018	37	LL	0	0	0	0	0	1	460.8	1.046088758	0	0	0	0
1395	2018	1395-2018	1A	SP	2	0	0	1	1	1	460.8	0.357765513	1	1	0	0
877	2018	877-2018	9A	LL	0	1	0	0	0	3	460.8	0.214042419	1	1	0	0
877	2018	877-2018	9A	LL	0	1	0	0	0	3	460.8	0.214042419	1	1	0	0
791	2018	791-2018	45A	SP	0	2	0	1	0	5	460.8	1.817899774	0	0	2	1
1049	2018	1049-2018	37	LL	0	0	0	0	0	2	460.8	-0.409464833	4	1	6	1
1049	2018	1049-2018	37	LL	0	0	0	0	0	2	460.8	-0.409464833	4	1	6	1
1142	2018	1142-2018	49A	SP	0	1	NA	NA	0	2	460.8	0.654116919	1	1	8	1
1398	2018	1398-2018	29A	SP	1	1	0	1	1	1	460.8	0.210294774	0	0	0	0
1395	2018	1395-2018	1A	SP	1	0	2	1	0	1	460.8	0.357765513	1	1	0	0
577	2018	577-2018	11	SP	0	0	0	1	0	8	460.8	-1.126166952	0	0	2	1
1013	2018	1013-2018	29A	SP	0	0	0	1	0	3	460.8	0.942048345	0	0	3	1
1073	2018	1073-2018	11	SP	0	0	0	1	0	1	460.8	-0.427663688	2	1	3	1
1039	2018	1039-2018	80A	SP	1	0	0	1	0	3	460.8	0.503499553	1	1	0	0
1043	2018	1043-2018	83C	SP	0	0	1	1	0	2	460.8	-0.792499503	1	1	1	1
1122	2018	1122-2018	80A	SP	1	0	1	1	0	1	460.8	-0.557548753	1	1	2	1
978	2018	978-2018	44	KS	2	0	0	1	0	3	460.8	NA	4	1	9	1
785	2018	785-2018	1A	SP	0	0	0	0	0	5	460.8	-0.276759912	2	1	5	1
1211	2018	1211-2018	10B	SP	1	1	0	1	0	0	460.8	-0.144811377	1	1	0	0
1291	2018	1291-2018	14B	SP	1	0	0	1	0	1	460.8	NA	0	0	0	0
1096	2018	1096-2018	20B	SP	1	0	0	1	0	1	460.8	0.620212295	0	0	0	0
721	2018	721-2018	28C	SP	0	0	0	0	0	5	460.8	0.7939652	1	1	0	0
1395	2018	1395-2018	1A	LL	1	0	0	1	0	1	460.8	0.357765513	1	1	0	0
785	2018	785-2018	1A	LL	0	0	0	1	0	5	460.8	-0.276759912	2	1	5	1
1109	2018	1109-2018	37	KS	0	0	0	0	0	1	460.8	1.046088758	0	0	0	0
1395	2018	1395-2018	1A	KS	1	0	0	0	0	1	460.8	0.357765513	1	1	0	0
577	2018	577-2018	1A	LL	0	0	0	0	0	8	460.8	-1.126166952	0	0	2	1
1110	2018	1110-2018	37	LL	0	0	0	0	0	1	460.8	-0.095330388	2	1	4	1
785	2018	785-2018	1A	KS	0	0	0	1	0	5	460.8	-0.276759912	2	1	5	1
1048	2018	1048-2018	37	KS	0	0	0	0	0	2	460.8	0.051911745	3	1	6	1
969	2018	969-2018	9A	LL	0	0	0	0	0	2	460.8	0.043027125	0	0	0	0
877	2018	877-2018	9A	LL	0	0	0	0	0	3	460.8	0.214042419	1	1	0	0
1404	2019	1404-2019	37B	KS	0	0	0	1	1	1	426.68	1.262298198	0	0	0	0
1220	2019	1220-2019	10A	CE	0	1	0	0	0	1	426.68	1.77231854	0	0	0	0
877	2019	877-2019	8E	EW	0	0	0	0	0	4	426.68	1.166039876	2	1	0	0
1050	2019	1050-2019	10A	SR	1	1	0	1	0	3	426.68	0.674631539	0	0	2	1
980	2019	980-2019	8C	KS	0	1	2	1	0	3	426.68	0.551482385	2	1	3	1
869	2019	869-2019	8C	KS	0	0	0	0	0	4	426.68	1.791241152	1	1	15	1
1211	2019	1211-2019	10A	CE	0	0	0	1	0	1	426.68	0.590313525	1	1	0	0
980	2019	980-2019	8C	SR	0	0	1	0	0	3	426.68	0.551482385	2	1	3	1
1049	2019	1049-2019	37B	CE	1	0	1	1	0	3	426.68	1.688746102	0	0	6	1
1049	2019	1049-2019	37B	CE	0	0	0	1	0	3	426.68	1.688746102	0	0	6	1
1060	2019	1060-2019	8E	EW	0	0	0	1	0	2	426.68	0.21161773	3	1	6	1
1419	2019	1419-2019	1A	EW	1	0	0	1	1	1	426.68	-0.10897174	0	0	0	0
1285	2019	1285-2019	2A	EW	1	0	1	1	0	1	426.68	0.255831679	1	1	1	1
1073	2019	1073-2019	11	SR	1	0	1	1	0	2	426.68	-0.138250252	1	1	3	1
903	2019	903-2019	11	KS	1	0	1	1	0	4	426.68	NA	0	0	0	0
1073	2019	1073-2019	4B	SR	0	0	0	1	0	2	426.68	-0.138250252	1	1	3	1
969	2019	969-2019	9A	JMW	0	0	0	1	0	3	426.68	0.822616782	0	0	0	0
1219	2019	1219-2019	9D	SR	0	0	0	1	0	1	426.68	0.643266609	2	1	2	1
1391	2019	1391-2019	58	EW	1	1	0	1	0	2	426.68	-1.821112218	0	0	0	0
1426	2019	1426-2019	9B	KS	0	0	0	1	1	1	426.68	0.535514651	0	0	0	0
1173	2019	1173-2019	58	CE	1	0	0	1	0	3	426.68	-0.135240286	1	1	0	0
980	2019	980-2019	8C	CE	0	0	1	1	0	3	426.68	0.551482385	2	1	3	1
869	2019	869-2019	8C	EW	0	1	0	1	0	4	426.68	1.791241152	1	1	15	1
1404	2019	1404-2019	37B	JMW	1	0	0	1	0	1	426.68	1.262298198	0	0	0	0
1429	2019	1429-2019	44	EW	2	1	0	1	1	1	426.68	-0.422789483	0	0	0	0
969	2019	969-2019	9A	JMW	0	1	0	1	0	3	426.68	0.822616782	0	0	0	0
861	2019	861-2019	57	SR	0	0	1	0	0	5	426.68	0.940256188	0	0	0	0
1226	2019	1226-2019	44	SR	0	0	0	0	0	1	426.68	-0.534676318	1	1	1	1
1049	2019	1049-2019	37B	JMW	0	0	0	1	0	3	426.68	1.688746102	0	0	6	1
1419	2019	1419-2019	1A	CE	0	0	0	0	0	1	426.68	-0.10897174	0	0	0	0
1395	2019	1395-2019	1A	CE	0	0	0	1	0	2	426.68	0.373268079	4	1	0	0
1285	2019	1285-2019	2A	JMW	0	0	0	0	0	1	426.68	0.255831679	1	1	1	1
1073	2019	1073-2019	4B	KS	0	0	1	1	0	2	426.68	-0.138250252	1	1	3	1
983	2019	983-2019	11	KS	0	0	0	1	0	3	426.68	0.983098291	2	1	4	1
1442	2019	1442-2019	14B	JMW	1	1	0	1	1	1	426.68	-0.60868104	0	0	0	0
1444	2019	1444-2019	23A	CE	2	0	0	1	1	1	426.68	0.274424939	0	0	0	0
1306	2019	1306-2019	21	EW	2	1	1	1	0	1	426.68	-1.773444208	0	0	0	0
1302	2019	1302-2019	23A	KS	1	0	0	1	0	1	426.68	0.782358506	0	0	0	0
1439	2019	1439-2019	13B	JMW	0	0	0	1	1	1	426.68	NA	0	0	0	0
1295	2019	1295-2019	14B	SR	0	0	0	1	0	1	426.68	-0.214274055	0	0	0	0
1077	2019	1077-2019	15C	EW	1	1	0	1	0	2	426.68	0.447626844	4	1	0	0
1079	2019	1079-2019	16	CE	2	0	0	1	0	2	426.68	0.004611267	1	1	1	1
1301	2019	1301-2019	23A	KS	2	0	0	1	0	1	426.68	0.527279013	1	1	2	1
935	2019	935-2019	2C	SR	0	0	0	1	0	5	426.68	0.714586745	0	0	3	1
939	2019	939-2019	14B	JMW	0	0	0	1	0	4	426.68	0.021371447	0	0	5	1
861	2019	861-2019	38	CE	0	1	1	0	0	5	426.68	0.940256188	0	0	0	0
980	2019	980-2019	8C	JMW	0	2	1	1	0	3	426.68	0.551482385	2	1	3	1
1404	2019	1404-2019	37A	CE	0	0	0	1	0	1	426.68	1.262298198	0	0	0	0
1226	2019	1226-2019	44	EW	1	1	1	0	0	1	426.68	-0.534676318	1	1	1	1
1004	2019	1004-2019	25E	CE	0	0	1	1	0	3	426.68	0.053256319	0	0	0	0
1096	2019	1096-2019	25A	CE	0	0	0	1	0	2	426.68	0.675807916	0	0	0	0
1302	2019	1302-2019	23A	CE	2	0	0	1	0	1	426.68	0.782358506	0	0	0	0
1303	2019	1303-2019	20B	SR	0	0	1	1	0	1	426.68	0.703409664	0	0	0	0
1081	2019	1081-2019	23C	JMW	1	0	0	1	0	2	426.68	0.032190999	0	0	0	0
1301	2019	1301-2019	23D	CE	1	0	0	1	0	1	426.68	0.527279013	1	1	2	1
685	2019	685-2019	15C	JMW	0	0	0	0	0	6	426.68	0.686964529	2	1	7	1
969	2019	969-2019	12A	SR	1	1	0	1	0	3	426.68	0.822616782	0	0	0	0
877	2019	877-2019	12A	CE	0	0	0	0	0	4	426.68	1.166039876	2	1	0	0
1077	2019	1077-2019	15C	CE	0	0	0	1	0	2	426.68	0.447626844	4	1	0	0
1301	2019	1301-2019	23A	SR	1	1	0	1	0	1	426.68	0.527279013	1	1	2	1
969	2019	969-2019	9D	SR	1	0	0	1	0	3	426.68	0.822616782	0	0	0	0
1403	2019	1403-2019	8A	CE	1	1	0	0	0	1	426.68	0.834375961	0	0	0	0
1221	2019	1221-2019	9D	SR	0	0	0	0	0	1	426.68	0.345947385	1	1	0	0
980	2019	980-2019	8A	CE	0	1	1	NA	0	3	426.68	0.551482385	2	1	3	1
721	2019	721-2019	28C	JMW	0	0	0	0	0	6	426.68	0.844945754	0	0	0	0
1094	2019	1094-2019	7B	CE	0	0	0	1	0	2	426.68	0.886089239	0	0	0	0
1102	2019	1102-2019	28A	JMW	0	0	0	1	0	2	426.68	-0.826208065	0	0	0	0
1243	2019	1243-2019	47A	EW	1	1	0	1	0	1	426.68	-0.873876075	0	0	0	0
1397	2019	1397-2019	28B	JMW	0	0	0	1	0	1	426.68	0.388759935	0	0	0	0
1098	2019	1098-2019	29A	KS	2	2	0	0	0	2	426.68	0.643679403	1	1	1	1
791	2019	791-2019	45	SR	1	0	1	1	0	6	426.68	0.907976299	0	0	2	1
1246	2019	1246-2019	47A	CE	1	2	0	1	0	1	426.68	0.506593322	1	1	2	1
1013	2019	1013-2019	29A	SR	1	0	0	1	0	4	426.68	0.769443422	1	1	3	1
822	2019	822-2019	7A	CE	0	0	0	1	0	5	426.68	1.313245231	3	1	7	1
1022	2019	1022-2019	47B	SR	0	0	1	1	0	4	426.68	-0.61839196	0	0	0	0
1201	2019	1201-2019	47B	JMW	1	2	0	1	0	3	426.68	-0.108637596	0	0	0	0
1393	2019	1393-2019	7A	CE	1	0	0	1	0	1	426.68	0.258215079	1	1	1	1
1467	2019	1467-2019	47B	SR	0	0	0	1	1	1	426.68	0.751329969	0	0	0	0
1027	2019	1027-2019	34B	KS	1	0	0	1	0	3	426.68	1.573947378	0	0	0	0
1469	2019	1469-2019	34A	EW	2	1	0	1	1	1	426.68	-1.773444208	1	1	0	0
1016	2019	1016-2019	33C	JMW	0	0	0	1	0	3	426.68	0.260035877	0	0	0	0
1478	2019	1478-2019	42B	EW	2	2	1	1	1	1	426.68	-1.750912728	0	0	0	0
1105	2019	1105-2019	40C	SR	1	0	0	1	0	2	426.68	-1.610691065	0	0	0	0
1098	2019	1098-2019	29A	CE	0	1	1	0	0	2	426.68	0.643679403	1	1	1	1
1104	2019	1104-2019	42B	SR	0	0	0	1	0	2	426.68	0.079252076	1	1	1	1
1013	2019	1013-2019	29A	KS	0	0	0	1	0	4	426.68	0.769443422	1	1	3	1
1368	2019	1368-2019	49	SR	1	2	0	1	0	1	426.68	0.830848255	2	1	3	1
1016	2019	1016-2019	33B	CE	0	0	0	1	0	3	426.68	0.260035877	0	0	0	0
721	2019	721-2019	29A	CE	0	0	0	0	0	6	426.68	0.844945754	0	0	0	0
1388	2019	1388-2019	15C	SR	1	0	0	1	0	1	426.68	0.21722463	2	1	0	0
1077	2019	1077-2019	15C	KS	0	0	0	0	0	2	426.68	0.447626844	4	1	0	0
1403	2019	1403-2019	8D	CE	0	1	1	0	0	1	426.68	0.834375961	0	0	0	0
791	2019	791-2019	15C	CE	0	0	0	0	0	6	426.68	0.907976299	0	0	2	1
1073	2019	1073-2019	11	SR	0	0	0	1	0	2	426.68	-0.138250252	1	1	3	1
980	2019	980-2019	8D	EW	1	2	2	1	0	3	426.68	0.551482385	2	1	3	1
869	2019	869-2019	8D	KS	0	0	0	1	0	4	426.68	1.791241152	1	1	15	1
1073	2019	1073-2019	4B	EW	0	0	1	1	0	2	426.68	-0.138250252	1	1	3	1
1118	2019	1118-2019	82B	KS	2	0	0	1	0	2	426.68	0.19122757	0	0	0	0
1349	2019	1349-2019	83A	SR	0	0	0	1	0	1	426.68	1.306270979	0	0	0	0
1354	2019	1354-2019	80B	KS	1	1	0	1	0	1	426.68	0.278340448	0	0	0	0
1380	2019	1380-2019	81	EW	1	0	0	1	0	1	426.68	-0.134253724	0	0	0	0
1343	2019	1343-2019	83B	CE	0	0	1	1	0	1	426.68	-0.030902589	1	1	0	0
1039	2019	1039-2019	80A	EW	0	0	1	1	0	4	426.68	0.233270864	3	1	0	0
1043	2019	1043-2019	83B	SR	0	0	1	1	0	3	426.68	0.560973254	0	0	1	1
1346	2019	1346-2019	83A	SR	2	1	0	0	0	1	426.68	0.091987428	1	1	1	1
1493	2019	1493-2019	83B	SR	1	2	0	1	1	1	426.68	-0.216785054	2	1	2	1
1205	2019	1205-2019	83D	CE	0	2	1	1	0	3	426.68	-0.382467738	2	1	5	1
1204	2019	1204-2019	33D	SR	1	1	0	1	0	2	426.68	0.196512644	4	1	5	1
771	2019	771-2019	85	SR	0	0	0	1	0	7	426.68	0.118077515	3	1	6	1
1419	2019	1419-2019	1A	EW	1	0	0	1	0	1	426.68	-0.10897174	0	0	0	0
1380	2019	1380-2019	74	KS	1	0	0	1	0	1	426.68	-0.134253724	0	0	0	0
1285	2019	1285-2019	2A	CE	0	0	1	1	0	1	426.68	0.255831679	1	1	1	1
1073	2019	1073-2019	4B	CE	0	0	0	1	0	2	426.68	-0.138250252	1	1	3	1
1513	2019	1513-2019	84G	SR	0	1	1	1	0	1	426.68	0.636115268	3	1	3	1
1513	2019	1513-2019	84A	KS	1	0	0	1	0	1	426.68	0.636115268	3	1	3	1
1295	2019	1295-2019	14B	SR	1	0	0	1	0	1	426.68	-0.214274055	0	0	0	0
1343	2019	1343-2019	7A	KS	1	0	0	1	0	1	426.68	-0.030902589	1	1	0	0
1079	2019	1079-2019	16A	EW	1	0	1	1	0	2	426.68	0.004611267	1	1	1	1
1079	2019	1079-2019	16A	KS	0	0	0	1	0	2	426.68	0.004611267	1	1	1	1
1382	2019	1382-2019	7A	KS	0	0	0	1	0	1	426.68	0.745294758	1	1	1	1
939	2019	939-2019	16A	SR	0	0	0	1	0	4	426.68	0.021371447	0	0	5	1
822	2019	822-2019	7A	KS	0	0	1	1	0	5	426.68	1.313245231	3	1	7	1
1141	2019	1141-2019	49a	KS	0	0	0	0	0	2	426.68	0.726168448	0	0	1	1
1295	2019	1295-2019	14B	SR	0	0	0	1	0	1	426.68	-0.214274055	0	0	0	0
1388	2019	1388-2019	15A	EW	0	0	1	1	0	1	426.68	0.21722463	2	1	0	0
1077	2019	1077-2019	15C	KS	0	0	0	1	0	2	426.68	0.447626844	4	1	0	0
1079	2019	1079-2019	14B	CE	1	0	0	1	0	2	426.68	0.004611267	1	1	1	1
1098	2019	1098-2019	29A	SR	0	0	0	1	0	2	426.68	0.643679403	1	1	1	1
1013	2019	1013-2019	29A	CE	0	0	0	1	0	4	426.68	0.769443422	1	1	3	1
1073	2019	1073-2019	4B	EW	0	0	1	1	0	2	426.68	-0.138250252	1	1	3	1
939	2019	939-2019	14B	EW	0	0	1	1	0	4	426.68	0.021371447	0	0	5	1
685	2019	685-2019	15C	SR	0	0	0	1	0	6	426.68	0.686964529	2	1	7	1
822	2019	822-2019	7A	CE	1	1	0	1	0	5	426.68	1.313245231	3	1	7	1
1528	2019	1528-2019	83D	CE	1	1	0	1	1	1	426.68	1.07090676	0	0	0	0
1354	2019	1354-2019	80A	SR	1	1	0	1	0	1	426.68	0.278340448	0	0	0	0
1380	2019	1380-2019	80A	CE	2	2	0	1	0	1	426.68	-0.134253724	0	0	0	0
1343	2019	1343-2019	83C	KS	1	0	0	1	0	1	426.68	-0.030902589	1	1	0	0
1043	2019	1043-2019	83C	EW	1	0	2	1	0	3	426.68	0.560973254	0	0	1	1
1493	2019	1493-2019	83C	SR	0	1	1	1	0	1	426.68	-0.216785054	2	1	2	1
1513	2019	1513-2019	84E	KS	1	0	0	1	0	1	426.68	0.636115268	3	1	3	1
1205	2019	1205-2019	83D	EW	1	1	1	1	0	3	426.68	-0.382467738	2	1	5	1
1204	2019	1204-2019	83D	KS	2	0	0	1	0	2	426.68	0.196512644	4	1	5	1
771	2019	771-2019	84E	KS	0	0	0	0	0	7	426.68	0.118077515	3	1	6	1
1429	2019	1429-2019	44	EW	1	1	1	1	0	1	426.68	-0.422789483	0	0	0	0
1332	2019	1332-2019	49A	EW	1	0	1	1	0	1	426.68	-0.451908562	1	1	3	1
980	2019	980-2019	8C	KS	0	2	2	0	0	3	426.68	0.551482385	2	1	3	1
980	2019	980-2019	8C	SR	0	2	1	NA	0	3	426.68	0.551482385	2	1	3	1
869	2019	869-2019	8C	SR	0	0	0	1	0	4	426.68	1.791241152	1	1	15	1
1259	2019	1259-2019	77C	SR	0	0	0	1	0	2	426.68	0.604432049	0	0	0	0
1319	2019	1319-2019	41A	SR	1	1	0	1	0	2	426.68	0.207512407	0	0	0	0
704	2019	704-2019	77C	CE	1	0	0	1	0	7	426.68	1.093830367	1	1	0	0
922	2019	922-2019	77A	CE	0	0	1	1	0	4	426.68	1.493607353	0	0	1	1
1265	2019	1265-2019	41A	SR	0	0	0	1	0	1	426.68	1.026362073	0	0	2	1
700	2019	700-2019	41A	CE	0	0	1	1	0	6	426.68	0.965072194	1	1	5	1
839	2019	839-2019	71A	KS	1	0	0	1	0	6	426.68	0.665452575	0	0	6	1
1551	2019	1551-2019	70A	KS	2	0	0	1	1	1	426.68	1.881954963	0	0	0	0
1316	2019	1316-2019	41B	SR	0	0	0	1	0	1	426.68	0.328844184	0	0	0	0
1315	2019	1315-2019	41B	EW	1	1	2	1	0	1	426.68	0.09589155	0	0	0	0
1546	2019	1546-2019	41B	KS	1	1	0	1	1	1	426.68	2.291088232	0	0	1	1
1029	2019	1029-2019	77D	SR	1	1	0	1	0	4	426.68	0.149021953	2	1	4	1
1559	2019	1559-2019	9B	SR	0	0	0	1	1	1	426.68	0.623069639	0	0	0	0
1221	2019	1221-2019	9D	EW	0	0	1	1	0	1	426.68	0.345947385	1	1	0	0
877	2019	877-2019	9B	CE	0	0	0	0	0	4	426.68	1.166039876	2	1	0	0
1219	2019	1219-2019	9D	CE	0	1	0	1	0	1	426.68	0.643266609	2	1	2	1
1060	2019	1060-2019	9D	SR	0	0	1	1	0	2	426.68	0.21161773	3	1	6	1
869	2019	869-2019	8C	CE	0	0	0	1	0	4	426.68	1.791241152	1	1	15	1
1320	2019	1320-2019	61B	KS	1	0	0	1	0	2	426.68	0.836436796	0	0	0	0
1176	2019	1176-2019	70A	KS	1	0	0	1	0	3	426.68	1.561379113	1	1	2	1
700	2019	700-2019	61B	KS	0	0	0	0	0	6	426.68	0.965072194	1	1	5	1
1419	2019	1419-2019	1A	KS	0	0	0	1	0	1	426.68	-0.10897174	0	0	0	0
721	2019	721-2019	29A	CE	0	0	0	0	0	6	426.68	0.844945754	0	0	0	0
1295	2019	1295-2019	14B	SR	0	0	0	1	0	1	426.68	-0.214274055	0	0	0	0
1388	2019	1388-2019	15C	KS	0	0	0	1	0	1	426.68	0.21722463	2	1	0	0
1395	2019	1395-2019	1A	CE	0	0	0	1	0	2	426.68	0.373268079	4	1	0	0
1077	2019	1077-2019	15C	KS	1	0	1	1	0	2	426.68	0.447626844	4	1	0	0
1079	2019	1079-2019	14B	KS	0	0	0	1	0	2	426.68	0.004611267	1	1	1	1
1098	2019	1098-2019	29A	KS	0	1	0	1	0	2	426.68	0.643679403	1	1	1	1
1193	2019	1193-2019	7A	KS	1	1	0	1	0	2	426.68	-0.134633354	0	0	2	1
1013	2019	1013-2019	29A	SR	0	0	0	1	0	4	426.68	0.769443422	1	1	3	1
939	2019	939-2019	14B	SR	0	0	0	1	0	4	426.68	0.021371447	0	0	5	1
685	2019	685-2019	15C	CE	0	0	0	1	0	6	426.68	0.686964529	2	1	7	1
1388	2019	1388-2019	15A	CE	1	0	0	1	0	1	426.68	0.21722463	2	1	0	0
983	2019	983-2019	4B	CE	0	0	1	1	0	3	426.68	0.983098291	2	1	4	1
1528	2019	1528-2019	83D	CE	2	0	0	1	0	1	426.68	1.07090676	0	0	0	0
1349	2019	1349-2019	83A	KS	1	0	1	1	0	1	426.68	1.306270979	0	0	0	0
1354	2019	1354-2019	80A	SR	1	0	0	1	0	1	426.68	0.278340448	0	0	0	0
1380	2019	1380-2019	80A	CE	0	0	0	1	0	1	426.68	-0.134253724	0	0	0	0
1343	2019	1343-2019	83A	KS	1	0	0	1	0	1	426.68	-0.030902589	1	1	0	0
1043	2019	1043-2019	83C	SR	1	1	0	1	0	3	426.68	0.560973254	0	0	1	1
1346	2019	1346-2019	83A	KS	2	1	0	0	0	1	426.68	0.091987428	1	1	1	1
1513	2019	1513-2019	84E	KS	1	0	0	1	0	1	426.68	0.636115268	3	1	3	1
771	2019	771-2019	84E	KS	1	0	1	1	0	7	426.68	0.118077515	3	1	6	1
1039	2019	1039-2019	80A	SR	1	0	0	1	0	4	426.68	0.233270864	3	1	0	0
1378	2019	1378-2019	83C	CE	1	0	0	1	0	2	426.68	1.257190443	0	0	1	1
1346	2019	1346-2019	83A	EW	2	1	1	1	0	1	426.68	0.091987428	1	1	1	1
1493	2019	1493-2019	83A	KS	2	2	0	1	0	1	426.68	-0.216785054	2	1	2	1
1205	2019	1205-2019	83D	SR	0	0	0	1	0	3	426.68	-0.382467738	2	1	5	1
1581	2019	1581-2019	88D	KS	2	0	0	1	1	1	426.68	0.997635119	0	0	0	0
1179	2019	1179-2019	88B	CE	1	1	1	1	0	2	426.68	0.124315037	0	0	0	0
1348	2019	1348-2019	88A	SR	0	0	0	1	0	1	426.68	1.000492463	0	0	0	0
1568	2019	1568-2019	88A	SR	1	0	0	1	1	1	426.68	1.282579267	1	1	1	1
1184	2019	1184-2019	88B	KS	1	0	0	1	0	2	426.68	1.420980132	0	0	2	1
839	2019	839-2019	88D	KS	1	0	0	1	0	6	426.68	0.665452575	0	0	6	1
1426	2019	1426-2019	9B	KS	1	0	0	1	0	1	426.68	0.535514651	0	0	0	0
969	2019	969-2019	9D	KS	2	2	0	1	0	3	426.68	0.822616782	0	0	0	0
877	2019	877-2019	9A	KS	0	0	0	0	0	4	426.68	1.166039876	2	1	0	0
1141	2019	1141-2019	49A	SR	0	0	0	0	0	2	426.68	0.726168448	0	0	1	1
1285	2019	1285-2019	2A	SR	0	0	0	0	0	1	426.68	0.255831679	1	1	1	1
1219	2019	1219-2019	9D	KS	1	1	0	1	0	1	426.68	0.643266609	2	1	2	1
980	2019	980-2019	8C	KS	0	2	1	0	0	3	426.68	0.551482385	2	1	3	1
1060	2019	1060-2019	9D	SR	0	0	0	1	0	2	426.68	0.21161773	3	1	6	1
869	2019	869-2019	8C	KS	0	0	0	0	0	4	426.68	1.791241152	1	1	15	1
721	2019	721-2019	28C	EW	0	0	0	0	0	6	426.68	0.844945754	0	0	0	0
1397	2019	1397-2019	28C	SR	0	1	2	1	0	1	426.68	0.388759935	0	0	0	0
935	2019	935-2019	2A	SR	0	0	0	1	0	5	426.68	0.714586745	0	0	3	1
1397	2019	1397-2019	29D	KS	0	1	0	0	0	1	426.68	0.388759935	0	0	0	0
1908	2019	1908-2019	29A	JR	1	0	0	1	0	-1	426.68	NA	0	0	0	0
934	2019	934-2019	14B	SR	0	0	0	1	0	4	426.68	0.226579611	0	0	0	0
1295	2019	1295-2019	14B	SR	0	1	0	1	0	1	426.68	-0.214274055	0	0	0	0
1488	2019	1488-2019	15C	KS	0	0	0	1	0	0	426.68	NA	0	0	0	0
1388	2019	1388-2019	15C	JR	0	0	0	1	0	1	426.68	0.21722463	2	1	0	0
1077	2019	1077-2019	15C	KS	0	0	0	1	0	2	426.68	0.447626844	4	1	0	0
1079	2019	1079-2019	14B	SR	1	0	0	1	0	2	426.68	0.004611267	1	1	1	1
1073	2019	1073-2019	4B	SR	1	0	0	1	0	2	426.68	-0.138250252	1	1	3	1
983	2019	983-2019	4B	SR	0	0	1	1	0	3	426.68	0.983098291	2	1	4	1
685	2019	685-2019	15C	KS	0	0	0	1	0	6	426.68	0.686964529	2	1	7	1
822	2019	822-2019	7A	KS	0	0	0	1	0	5	426.68	1.313245231	3	1	7	1
1419	2019	1419-2019	1A	SR	0	0	0	1	0	1	426.68	-0.10897174	0	0	0	0
1295	2019	1295-2019	14B	JR	1	0	0	1	0	1	426.68	-0.214274055	0	0	0	0
1013	2019	1013-2019	29A	JR	0	0	0	1	0	4	426.68	0.769443422	1	1	3	1
1354	2019	1354-2019	80A	KS	2	1	0	1	0	1	426.68	0.278340448	0	0	0	0
1380	2019	1380-2019	80A	EW	1	0	0	1	0	1	426.68	-0.134253724	0	0	0	0
1346	2019	1346-2019	83C	EW	1	1	0	1	0	1	426.68	0.091987428	1	1	1	1
1513	2019	1513-2019	84E	KS	1	0	1	1	0	1	426.68	0.636115268	3	1	3	1
771	2019	771-2019	84E	JR	1	0	0	1	0	7	426.68	0.118077515	3	1	6	1
1343	2019	1343-2019	83C	CE	0	1	1	1	0	1	426.68	-0.030902589	1	1	0	0
1043	2019	1043-2019	83C	SR	1	0	1	1	0	3	426.68	0.560973254	0	0	1	1
869	2019	869-2019	12	CE	0	0	0	1	0	4	426.68	1.791241152	1	1	15	1
869	2019	869-2019	12	CE	0	0	0	1	0	4	426.68	1.791241152	1	1	15	1
969	2019	969-2019	9C	EW	0	1	1	1	0	3	426.68	0.822616782	0	0	0	0
1403	2019	1403-2019	9B	JR	0	1	0	1	0	1	426.68	0.834375961	0	0	0	0
1219	2019	1219-2019	9B	EW	0	0	0	1	0	1	426.68	0.643266609	2	1	2	1
1221	2019	1221-2019	9C	SR	0	0	0	1	0	1	426.68	0.345947385	1	1	0	0
1073	2019	1073-2019	4B	CE	0	0	0	1	0	2	426.68	-0.138250252	1	1	3	1
983	2019	983-2019	11	CE	0	0	1	1	0	3	426.68	0.983098291	2	1	4	1
1295	2019	1295-2019	14B	JR	0	0	0	1	0	1	426.68	-0.214274055	0	0	0	0
1395	2019	1395-2019	1A	SR	0	0	0	1	0	2	426.68	0.373268079	4	1	0	0
1077	2019	1077-2019	15C	JR	0	0	0	1	0	2	426.68	0.447626844	4	1	0	0
1079	2019	1079-2019	14B	JR	0	0	0	1	0	2	426.68	0.004611267	1	1	1	1
1098	2019	1098-2019	29A	SR	0	0	0	1	0	2	426.68	0.643679403	1	1	1	1
1285	2019	1285-2019	1A	SR	0	0	0	1	0	1	426.68	0.255831679	1	1	1	1
1013	2019	1013-2019	29A	JR	0	0	0	1	0	4	426.68	0.769443422	1	1	3	1
685	2019	685-2019	15A	SR	0	0	0	1	0	6	426.68	0.686964529	2	1	7	1
1343	2019	1343-2019	83C	SR	1	0	0	1	0	1	426.68	-0.030902589	1	1	0	0
1039	2019	1039-2019	80A	SR	2	0	0	1	0	4	426.68	0.233270864	3	1	0	0
1043	2019	1043-2019	83C	SR	0	1	2	NA	0	3	426.68	0.560973254	0	0	1	1
1043	2019	1043-2019	83C	SR	1	0	0	1	0	3	426.68	0.560973254	0	0	1	1
1346	2019	1346-2019	83A	JR	2	2	1	1	0	1	426.68	0.091987428	1	1	1	1
1513	2019	1513-2019	84E	JR	1	0	1	1	0	1	426.68	0.636115268	3	1	3	1
771	2019	771-2019	84E	SR	0	0	0	1	0	7	426.68	0.118077515	3	1	6	1
877	2019	877-2019	9D	SR	0	0	0	0	0	4	426.68	1.166039876	2	1	0	0
1265	2019	1265-2019	41B	JR	1	1	1	1	0	1	426.68	1.026362073	0	0	2	1
1141	2019	1141-2019	49A	EW	0	0	0	0	0	2	426.68	0.726168448	0	0	1	1
1332	2019	1332-2019	49A	SR	0	0	0	1	0	1	426.68	-0.451908562	1	1	3	1
1368	2019	1368-2019	49A	SR	1	0	0	1	0	1	426.68	0.830848255	2	1	3	1
934	2019	934-2019	14B	SR	0	0	0	1	0	4	426.68	0.226579611	0	0	0	0
1098	2019	1098-2019	29A	KS	0	0	0	1	0	2	426.68	0.643679403	1	1	1	1
1382	2019	1382-2019	7A	JR	0	0	0	1	0	1	426.68	0.745294758	1	1	1	1
685	2019	685-2019	15A	KS	0	0	0	1	0	6	426.68	0.686964529	2	1	7	1
822	2019	822-2019	7A	KS	0	0	0	1	0	5	426.68	1.313245231	3	1	7	1
1295	2019	1295-2019	14B	KS	1	0	0	1	0	1	426.68	-0.214274055	0	0	0	0
1395	2019	1395-2019	1A	JR	0	0	0	0	0	2	426.68	0.373268079	4	1	0	0
1285	2019	1285-2019	1A	JR	0	0	1	1	0	1	426.68	0.255831679	1	1	1	1
1073	2019	1073-2019	4B	KS	0	0	0	1	0	2	426.68	-0.138250252	1	1	3	1
939	2019	939-2019	14B	KS	0	0	0	1	0	4	426.68	0.021371447	0	0	5	1
1419	2019	1419-2019	1A	JR	0	0	0	0	0	1	426.68	-0.10897174	0	0	0	0
983	2019	983-2019	4B	JR	0	0	1	1	0	3	426.68	0.983098291	2	1	4	1
1354	2019	1354-2019	80A	JR	1	0	0	1	0	1	426.68	0.278340448	0	0	0	0
1343	2019	1343-2019	83C	AC	1	0	0	1	0	1	426.68	-0.030902589	1	1	0	0
1043	2019	1043-2019	83C	KS	0	0	0	1	0	3	426.68	0.560973254	0	0	1	1
1346	2019	1346-2019	83A	KS	2	1	1	1	0	1	426.68	0.091987428	1	1	1	1
1513	2019	1513-2019	84E	KS	0	0	0	1	0	1	426.68	0.636115268	3	1	3	1
771	2019	771-2019	84E	KS	1	0	0	1	0	7	426.68	0.118077515	3	1	6	1
1403	2019	1403-2019	8A	AC	1	0	0	1	0	1	426.68	0.834375961	0	0	0	0
725	2019	725-2019	61B	AC	0	0	0	1	0	6	426.68	0.594646151	0	0	0	0
869	2019	869-2019	8D	AC	0	0	0	1	0	4	426.68	1.791241152	1	1	15	1
969	2019	969-2019	9D	JR	2	1	1	1	0	3	426.68	0.822616782	0	0	0	0
1320	2019	1320-2019	41B	JR	0	0	0	1	0	2	426.68	0.836436796	0	0	0	0
700	2019	700-2019	41B	AC	0	0	0	1	0	6	426.68	0.965072194	1	1	5	1
1077	2019	1077-2019	15A	JR	0	0	0	1	0	2	426.68	0.447626844	4	1	0	0
685	2019	685-2019	15A	JR	0	0	0	0	0	6	426.68	0.686964529	2	1	7	1
1419	2019	1419-2019	1A	AC	0	0	0	1	0	1	426.68	-0.10897174	0	0	0	0
1295	2019	1295-2019	14B	AC	0	0	0	1	0	1	426.68	-0.214274055	0	0	0	0
1395	2019	1395-2019	1A	KS	0	0	0	1	0	2	426.68	0.373268079	4	1	0	0
1079	2019	1079-2019	14B	KS	1	0	0	1	0	2	426.68	0.004611267	1	1	1	1
1073	2019	1073-2019	4B	KS	0	0	0	1	0	2	426.68	-0.138250252	1	1	3	1
939	2019	939-2019	14B	AC	1	0	0	1	0	4	426.68	0.021371447	0	0	5	1
822	2019	822-2019	7A	JR	0	0	0	1	0	5	426.68	1.313245231	3	1	7	1
1285	2019	1285-2019	1A	AC	0	0	1	1	0	1	426.68	0.255831679	1	1	1	1
1354	2019	1354-2019	80A	JR	1	0	0	1	0	1	426.68	0.278340448	0	0	0	0
1343	2019	1343-2019	83C	KS	0	0	1	1	0	1	426.68	-0.030902589	1	1	0	0
1378	2019	1378-2019	83C	AC	1	0	0	1	0	2	426.68	1.257190443	0	0	1	1
1043	2019	1043-2019	83C	AC	1	0	1	1	0	3	426.68	0.560973254	0	0	1	1
1346	2019	1346-2019	83A	JR	2	1	0	1	0	1	426.68	0.091987428	1	1	1	1
1513	2019	1513-2019	84E	AC	1	0	0	0	0	1	426.68	0.636115268	3	1	3	1
771	2019	771-2019	84E	AC	0	0	0	1	0	7	426.68	0.118077515	3	1	6	1
969	2019	969-2019	9D	JR	1	1	0	1	0	3	426.68	0.822616782	0	0	0	0
877	2019	877-2019	9B	AC	0	0	0	0	0	4	426.68	1.166039876	2	1	0	0
1419	2019	1419-2019	1A	KS	0	0	0	0	0	1	426.68	-0.10897174	0	0	0	0
1908	2019	1908-2019	29A	JR	0	2	0	1	0	-1	426.68	NA	0	0	0	0
1295	2019	1295-2019	14B	AC	1	0	0	1	0	1	426.68	-0.214274055	0	0	0	0
1395	2019	1395-2019	1A	JR	0	0	0	1	0	2	426.68	0.373268079	4	1	0	0
1077	2019	1077-2019	15C	AC	1	0	0	1	0	2	426.68	0.447626844	4	1	0	0
1079	2019	1079-2019	14B	AC	2	0	0	1	0	2	426.68	0.004611267	1	1	1	1
1073	2019	1073-2019	4B	AC	1	0	0	1	0	2	426.68	-0.138250252	1	1	3	1
685	2019	685-2019	15A	AC	0	0	0	1	0	6	426.68	0.686964529	2	1	7	1
1285	2019	1285-2019	1A	AC	0	0	1	1	0	1	426.68	0.255831679	1	1	1	1
1043	2019	1043-2019	83C	AC	1	0	1	1	0	3	426.68	0.560973254	0	0	1	1
1346	2019	1346-2019	83D	AC	1	1	0	1	0	1	426.68	0.091987428	1	1	1	1
1205	2019	1205-2019	83D	AC	1	0	0	1	0	3	426.68	-0.382467738	2	1	5	1
771	2019	771-2019	84E	JR	0	0	0	1	0	7	426.68	0.118077515	3	1	6	1
1343	2019	1343-2019	83C	AC	0	0	1	1	0	1	426.68	-0.030902589	1	1	0	0
969	2019	969-2019	9C	AC	1	2	0	1	0	3	426.68	0.822616782	0	0	0	0
877	2019	877-2019	9A	AC	0	0	0	0	0	4	426.68	1.166039876	2	1	0	0
1220	2019	1220-2019	10A	AC	1	0	0	1	0	1	426.68	1.77231854	0	0	0	0
1211	2019	1211-2019	10C	AC	1	0	0	1	0	1	426.68	0.590313525	1	1	0	0
1388	2019	1388-2019	15B	JR	0	0	0	1	0	1	426.68	0.21722463	2	1	0	0
1039	2019	1039-2019	74	AC	1	0	0	1	0	4	426.68	0.233270864	3	1	0	0
1380	2019	1380-2019	80A	AC	1	0	0	1	0	1	426.68	-0.134253724	0	0	0	0
1096	2019	1096-2019	25A	AC	1	1	0	1	0	2	426.68	0.675807916	0	0	0	0
1612	2019	1612-2019	11	AC	2	0	1	1	0	1	426.68	1.226857498	0	0	0	0
1295	2019	1295-2019	14B	AC	1	0	0	1	0	1	426.68	-0.214274055	0	0	0	0
1395	2019	1395-2019	1A	JR	0	0	0	0	0	2	426.68	0.373268079	4	1	0	0
1077	2019	1077-2019	15C	JR	0	0	0	1	0	2	426.68	0.447626844	4	1	0	0
1079	2019	1079-2019	14B	AC	1	0	0	1	0	2	426.68	0.004611267	1	1	1	1
1098	2019	1098-2019	29A	AC	0	0	0	1	0	2	426.68	0.643679403	1	1	1	1
1013	2019	1013-2019	29A	JR	1	0	0	1	0	4	426.68	0.769443422	1	1	3	1
1073	2019	1073-2019	4B	AC	1	0	0	1	0	2	426.68	-0.138250252	1	1	3	1
939	2019	939-2019	14B	AC	1	0	0	1	0	4	426.68	0.021371447	0	0	5	1
1419	2019	1419-2019	1A	JR	0	0	0	1	0	1	426.68	-0.10897174	0	0	0	0
1382	2019	1382-2019	7A	JR	0	0	0	1	0	1	426.68	0.745294758	1	1	1	1
983	2019	983-2019	11	AC	1	0	0	1	0	3	426.68	0.983098291	2	1	4	1
685	2019	685-2019	15A	JR	0	0	0	1	0	6	426.68	0.686964529	2	1	7	1
1039	2019	1039-2019	80A	JR	0	0	0	1	0	4	426.68	0.233270864	3	1	0	0
1043	2019	1043-2019	83C	AC	1	0	1	1	0	3	426.68	0.560973254	0	0	1	1
1346	2019	1346-2019	83A	AC	2	0	0	1	0	1	426.68	0.091987428	1	1	1	1
771	2019	771-2019	84E	JR	0	0	0	1	0	7	426.68	0.118077515	3	1	6	1
1246	2019	1246-2019	47A	AC	1	0	0	1	0	1	426.68	0.506593322	1	1	2	1
