# Supplementary material for: Staying Alive: Individual Behavioral Variation Influences Survival, but Not Reproductive Success, in Female Group‐Living Ground Squirrels
Source: Ecol Evol. 2025 Jul 28;15(8):e71861. doi: 10.1002/ece3.71861 (PMC12304441; doi:10.1002/ece3.71861)
Supplement: Supplementary file 3 — Appendix S3: ece371861‐sup‐0003‐AppendixS3.csv. [file ECE3-15-e71861-s001.csv]

Tag	Year	Area	HandlerID	Approach	Transfer	Handling	Release	CaptureNumber	Tenure	TotalSeasonalPrecip	S1YearTotalSeasRain	AvgBodyCond	AnnualSurvival	OnsitePersistance	OnsitePersistenceBinary
636	2014	21A		0	0	0	1	0	3	395.4	396.5	NA	1	4	1
510	2014	10		2	0	0	1	0	4	395.4	396.5	1.619010339	1	5	1
482	2014	23A		0	1	0	0	0	4	395.4	396.5	NA	0	4	1
661	2014	1A		1	0	0	0	0	1	395.4	396.5	0.815709055	1	3	1
785	2014	1A		1	0	0	1	0	1	395.4	396.5	NA	1	5	1
577	2014	1A		0	1	0	1	0	4	395.4	396.5	-0.272785298	1	8	1
738	2014	2B		0	0	0	1	0	1	395.4	396.5	NA	1	2	1
629	2014	2B		1	1	0	1	0	3	395.4	396.5	-1.475969284	1	4	1
510	2014	63		2	0	2	0	0	4	395.4	396.5	1.619010339	1	5	1
578	2014	22		2	0	0	1	0	2	395.4	396.5	-0.186338459	1	3	1
614	2014	13		0	0	0	1	0	2	395.4	396.5	0.159162487	1	3	1
571	2014	16A		1	1	0	1	0	4	395.4	396.5	0.806103851	0	4	1
557	2014	39		0	2	2	0	0	4	395.4	396.5	1.64102081	1	5	1
791	2014	39		1	2	0	1	0	1	395.4	396.5	NA	1	6	1
804	2014	16		0	0	0	1	0	1	395.4	396.5	NA	0	1	0
661	2014	2A		1	0	0	1	0	1	395.4	396.5	0.815709055	1	3	1
678	2014	9		1	2	2	0	0	1	395.4	396.5	-0.419233811	0	1	0
751	2014	39		1	1	0	0	0	1	395.4	396.5	0.600715477	1	2	1
629	2014	2B		2	2	0	1	0	3	395.4	396.5	-1.475969284	1	4	1
805	2014	39		2	0	2	1	0	1	395.4	396.5	NA	1	3	1
482	2014	23		1	0	1	0	0	4	395.4	396.5	NA	0	4	1
571	2014	3		1	0	1	1	0	4	395.4	396.5	0.806103851	0	4	1
557	2014	39		0	0	2	1	0	4	395.4	396.5	1.64102081	1	5	1
636	2014	23		1	0	0	1	0	3	395.4	396.5	NA	1	4	1
571	2014	3		1	0	0	1	0	4	395.4	396.5	0.806103851	0	4	1
630	2014	2C		1	0	0	1	0	4	395.4	396.5	NA	1	6	1
643	2014	20A		1	0	1	1	0	3	395.4	396.5	-0.487062853	1	7	1
627	2014			2	1	1	1	0	3	395.4	396.5	-0.104039904	1	4	1
688	2014	2C		0	0	1	0	0	1	395.4	396.5	-1.210559442	1	2	1
678	2014	8		0	2	0	1	0	1	395.4	396.5	-0.419233811	0	1	0
629	2014	2C		1	1	0	1	0	3	395.4	396.5	-1.475969284	1	4	1
578	2014	22		1	0	1	1	0	2	395.4	396.5	-0.186338459	1	3	1
810	2014	72		2	0	1	1	0	2	395.4	396.5	-0.019370902	1	3	1
571	2014	3		1	0	1	0	0	4	395.4	396.5	0.806103851	0	4	1
678	2014	8		0	2	0	0	0	1	395.4	396.5	-0.419233811	0	1	0
772	2014	85		1	0	0	1	0	2	395.4	396.5	-0.797822066	1	3	1
612	2014	10		1	0	1	1	0	2	395.4	396.5	0.313418575	0	3	1
674	2014	49		2	0	1	1	0	1	395.4	396.5	-0.963357576	1	3	1
829	2014	77		1	0	0	1	0	1	395.4	396.5	-0.838776329	0	1	0
674	2014	49		0	1	0	1	0	1	395.4	396.5	-0.963357576	1	3	1
757	2014	88		1	1	1	1	0	1	395.4	396.5	NA	0	1	0
557	2014	7B		0	2	1	1	0	4	395.4	396.5	1.64102081	1	5	1
630	2014	2B		0	0	0	1	0	4	395.4	396.5	NA	1	6	1
678	2014	8		0	2	0	1	0	1	395.4	396.5	-0.419233811	0	1	0
685	2014	2A		2	0	0	1	0	1	395.4	396.5	0.012550976	1	6	1
664	2014	23B		1	1	1	1	0	1	395.4	396.5	-0.429288422	1	4	1
571	2014	68		0	0	0	1	0	4	395.4	396.5	0.806103851	0	4	1
629	2014	2C		1	0	1	1	0	3	395.4	396.5	-1.475969284	1	4	1
482	2014	23B		0	1	1	1	0	4	395.4	396.5	NA	0	4	1
446	2014	37		0	2	2	0	0	4	395.4	396.5	-2.367964444	1	7	1
702	2014	70		1	0	0	1	0	2	395.4	396.5	NA	1	3	1
571	2014	68		1	1	0	1	0	4	395.4	396.5	0.806103851	0	4	1
557	2014	39		0	2	1	1	0	4	395.4	396.5	1.64102081	1	5	1
702	2014	70		1	0	0	1	0	2	395.4	396.5	NA	1	3	1
577	2014	1A		0	0	1	1	0	4	395.4	396.5	-0.272785298	1	8	1
627	2014	49		1	0	0	1	0	3	395.4	396.5	-0.104039904	1	4	1
702	2014	70		2	0	0	1	0	2	395.4	396.5	NA	1	3	1
661	2014	1A		0	2	0	1	0	1	395.4	396.5	0.815709055	1	3	1
652	2014	70		1	0	1	1	0	2	395.4	396.5	-0.180555543	1	5	1
578	2014	13		1	0	0	1	0	2	395.4	396.5	-0.186338459	1	3	1
810	2014	72		0	0	0	1	0	2	395.4	396.5	-0.019370902	1	3	1
627	2014	48		0	0	0	1	0	3	395.4	396.5	-0.104039904	1	4	1
839	2014	88		1	0	0	1	0	1	395.4	396.5	-0.589613836	1	6	1
704	2014	41		0	0	0	1	0	2	395.4	396.5	-0.514325334	1	NA	NA
735	2014	77		0	0	0	1	0	2	395.4	396.5	-0.768576839	0	2	1
751	2014	88		1	0	1	1	0	1	395.4	396.5	0.600715477	1	2	1
700	2014	61		0	0	0	1	0	1	395.4	396.5	-0.003553167	1	6	1
446	2014	37		0	2	1	0	0	4	395.4	396.5	-2.367964444	1	7	1
810	2014	72		1	0	0	1	0	2	395.4	396.5	-0.019370902	1	3	1
636	2014	23		1	0	0	1	0	3	395.4	396.5	NA	1	4	1
577	2014	1A		1	0	2	1	0	4	395.4	396.5	-0.272785298	1	8	1
614	2014	13		1	0	0	1	0	2	395.4	396.5	0.159162487	1	3	1
629	2014	22		1	0	2	1	0	3	395.4	396.5	-1.475969284	1	4	1
665	2014	24B		2	0	1	1	0	1	395.4	396.5	NA	1	4	1
700	2014	61		1	0	0	1	0	1	395.4	396.5	-0.003553167	1	6	1
704	2014	61		0	0	0	1	0	2	395.4	396.5	-0.514325334	1	NA	NA
725	2014	61		1	1	0	1	0	1	395.4	396.5	NA	1	NA	NA
578	2014	22		1	1	1	1	0	2	395.4	396.5	-0.186338459	1	3	1
688	2014	2C		1	0	0	1	0	1	395.4	396.5	-1.210559442	1	2	1
664	2014	24B		1	0	1	1	0	1	395.4	396.5	-0.429288422	1	4	1
510	2014	62		2	1	0	1	0	4	395.4	396.5	1.619010339	1	5	1
609	2014	68		1	0	2	1	0	4	395.4	396.5	0.147023837	1	6	1
578	2014	13		2	0	0	1	0	2	395.4	396.5	-0.186338459	1	3	1
685	2014	3		0	0	0	1	0	1	395.4	396.5	0.012550976	1	6	1
643	2014	29E		2	0	0	1	0	3	395.4	396.5	-0.487062853	1	7	1
664	2014	24B		1	1	0	1	0	1	395.4	396.5	-0.429288422	1	4	1
735	2014	77B		0	1	1	1	0	2	395.4	396.5	-0.768576839	0	2	1
810	2014	72		2	0	0	1	0	2	395.4	396.5	-0.019370902	1	3	1
700	2014	41		1	0	0	1	0	1	395.4	396.5	-0.003553167	1	6	1
725	2014	41		2	1	0	1	0	1	395.4	396.5	NA	1	NA	NA
664	2014	24B		1	0	1	1	0	1	395.4	396.5	-0.429288422	1	4	1
761	2015	9	KAO	1	1	0	1	0	1	396.5	491.9	-0.799605375	0	2	1
674	2015	44	SV	0	0	1	1	0	2	396.5	491.9	-1.90418344	1	3	1
510	2015	10	SV	0	0	0	1	0	5	396.5	491.9	0.102247285	0	5	1
446	2015	37	KAO	0	2	2	0	0	5	396.5	491.9	-1.73384364	1	7	1
627	2015	69D	SV	1	0	1	1	0	4	396.5	491.9	0.721692617	0	4	1
661	2015	1A	SV	0	0	0	1	0	2	396.5	491.9	-0.17736991	0	3	1
629	2015	2B	JMW	1	0	1	1	0	4	396.5	491.9	-1.310918663	0	4	1
785	2015	1B	KAO	1	0	0	1	0	1	396.5	491.9	0.363006258	1	5	1
609	2015	68	KAO	0	0	0	1	0	5	396.5	491.9	-0.407578681	1	6	1
630	2015	2B	JMW	1	0	1	1	0	5	396.5	491.9	NA	1	6	1
577	2015	2A	SV	0	0	0	1	0	5	396.5	491.9	-0.884493329	1	8	1
776	2015	15B	JMW	1	0	0	1	0	3	396.5	491.9	-0.028556708	0	3	1
542	2015	15D	KAO	0	0	0	1	0	5	396.5	491.9	-1.953479222	1	7	1
738	2015	22B	SV	1	0	1	1	0	2	396.5	491.9	-0.230828601	0	2	1
578	2015	13A	KAO	1	0	0	1	0	3	396.5	491.9	-0.870234479	0	3	1
688	2015	22B	JMW	0	0	0	1	0	2	396.5	491.9	-1.336310224	0	2	1
820	2015	2C	KAO	1	0	1	1	0	1	396.5	491.9	-0.288075473	1	4	1
636	2015	21	JMW	0	0	0	1	0	4	396.5	491.9	-0.755466996	0	4	1
643	2015	20D	SV	1	0	0	1	0	4	396.5	491.9	-0.60868104	1	7	1
446	2015	37	KAO	0	2	2	0	0	5	396.5	491.9	-1.73384364	1	7	1
664	2015	23	JMW	1	0	1	1	0	2	396.5	491.9	-0.195728856	1	4	1
648	2015	34C	KAO	1	1	0	1	0	3	396.5	491.9	0.672810742	1	6	1
805	2015	28C	JMW	1	0	0	1	0	1	396.5	491.9	-0.952475752	1	3	1
557	2015	28C	SV	0	2	1	1	0	5	396.5	491.9	0.183767061	0	5	1
791	2015	45A	KAO	2	1	0	1	0	1	396.5	491.9	-0.384701685	1	6	1
721	2015		SV	0	0	2	1	0	2	396.5	491.9	-0.062009781	1	NA	NA
822	2015	7B	JMW	1	0	0	1	0	1	396.5	491.9	-0.385226544	1	5	1
738	2015	16C	KAO	0	0	1	1	0	2	396.5	491.9	-0.230828601	0	2	1
901	2015	22A	SV	1	0	0	1	0	1	396.5	491.9	NA	1	4	1
629	2015	2C	RD	1	0	1	1	0	4	396.5	491.9	-1.310918663	0	4	1
822	2015	7B	RD	0	0	0	1	0	1	396.5	491.9	-0.385226544	1	5	1
774	2015	16A	DM	0	0	0	1	1	3	396.5	491.9	NA	1	6	1
826	2015	2C	SV	0	0	0	1	0	2	396.5	491.9	NA	1	4	1
820	2015	2C	CM	1	0	1	1	0	1	396.5	491.9	-0.288075473	1	4	1
908	2015	85	CM	1	1	1	1	1	1	396.5	491.9	NA	0	1	0
724	2015	80	KAO+JJ	2	2	0	1	0	3	396.5	491.9	-2.121018248	0	3	1
772	2015	85	DK	2	2	0	1	0	3	396.5	491.9	-0.85523666	0	3	1
775	2015	84	KAO+JJ	2	0	0	1	0	3	396.5	491.9	-1.286132666	0	3	1
711	2015	82A	DK	2	1	0	1	0	3	396.5	491.9	-0.542337951	1	5	1
771	2015	85	CM	1	0	1	1	0	3	396.5	491.9	-1.148123927	1	7	1
910	2015	85	DK	2	2	0	1	1	1	396.5	491.9	0.26984736	1	3	1
916	2015	84	KAO+JJ	1	0	0	1	1	1	396.5	491.9	NA	1	5	1
918	2015	85	CM	2	1	1	1	1	1	396.5	491.9	-0.435003111	1	NA	NA
834	2015	77A	DK	1	1	0	1	0	1	396.5	491.9	-1.212325694	1	2	1
810	2015	72	SV	1	0	0	1	0	3	396.5	491.9	-1.051277417	0	3	1
702	2015	70	CM	0	0	0	1	0	3	396.5	491.9	NA	1	3	1
649	2015	41	KAO+JJ	1	1	0	1	0	4	396.5	491.9	-0.361213196	1	5	1
652	2015	70	RD	0	0	0	1	0	3	396.5	491.9	-0.474174065	1	5	1
700	2015	41	DK	1	0	0	1	0	2	396.5	491.9	0.448962096	1	6	1
704	2015	41	CM	1	0	0	1	0	3	396.5	491.9	-0.21343899	1	NA	NA
725	2015	41	SV	1	0	0	1	0	2	396.5	491.9	-0.359873183	1	NA	NA
756	2015	88	CM	0	1	0	1	0	1	396.5	491.9	0.179873171	0	2	1
926	2015	88	DK	1	0	0	1	1	1	396.5	491.9	-0.226955142	1	3	1
750	2015	88	DK	2	0	0	1	0	3	396.5	491.9	0.906261217	1	4	1
748	2015	88	DK	1	2	1	1	0	1	396.5	491.9	1.234830807	1	4	1
839	2015	88	DK	2	0	0	1	0	2	396.5	491.9	0.954215637	1	6	1
835	2015	8C	RD	1	2	0	1	0	1	396.5	491.9	-0.50537992	1	2	1
510	2015	10	KAO+JJ	0	0	0	1	0	5	396.5	491.9	0.102247285	0	5	1
861	2015	10	RD	1	2	1	1	0	1	396.5	491.9	0.314025508	1	NA	NA
776	2015	15A	KAO+JJ	1	0	0	1	0	3	396.5	491.9	-0.028556708	0	3	1
805	2015	28C	CM	0	0	0	1	0	1	396.5	491.9	-0.952475752	1	3	1
557	2015	28C	RD	0	2	1	0	0	5	396.5	491.9	0.183767061	0	5	1
791	2015	28C	KAO+JJ	0	0	0	1	0	1	396.5	491.9	-0.384701685	1	6	1
542	2015	15D	CM	0	0	0	1	0	5	396.5	491.9	-1.953479222	1	7	1
542	2015	15D	CM	0	0	0	1	0	5	396.5	491.9	-1.953479222	1	7	1
661	2015	1A	DK	0	0	0	1	0	2	396.5	491.9	-0.17736991	0	3	1
629	2015	2C	CM	0	0	0	1	0	4	396.5	491.9	-1.310918663	0	4	1
630	2015	2B	DK	0	1	0	1	0	5	396.5	491.9	NA	1	6	1
577	2015	1A	CM	0	0	0	1	0	5	396.5	491.9	-0.884493329	1	8	1
688	2015	2B	RD	0	0	1	1	0	2	396.5	491.9	-1.336310224	0	2	1
738	2015	22B	JJ	1	0	0	1	0	2	396.5	491.9	-0.230828601	0	2	1
629	2015	22A	CM	0	0	0	1	0	4	396.5	491.9	-1.310918663	0	4	1
510	2015	10	DK	0	0	0	1	0	5	396.5	491.9	0.102247285	0	5	1
577	2015	1A	JJ	1	0	0	1	0	5	396.5	491.9	-0.884493329	1	8	1
861	2015	8E	JJ	0	2	0	0	0	1	396.5	491.9	0.314025508	1	NA	NA
721	2015	45A	CM	0	0	1	0	0	2	396.5	491.9	-0.062009781	1	NA	NA
932	2015	2B	JJ	1	0	0	1	1	1	396.5	491.9	-0.510839576	1	2	1
688	2015	2B	CM	0	1	1	1	0	2	396.5	491.9	-1.336310224	0	2	1
761	2015	9	CM	0	0	0	1	0	1	396.5	491.9	-0.799605375	0	2	1
661	2015	2B	CM	0	0	0	1	0	2	396.5	491.9	-0.17736991	0	3	1
685	2015	68	DK	0	0	0	1	0	2	396.5	491.9	0.163709921	1	6	1
609	2015	68	CM	0	0	0	1	0	5	396.5	491.9	-0.407578681	1	6	1
738	2015	22A	RD	0	0	1	1	0	2	396.5	491.9	-0.230828601	0	2	1
820	2015	22A	RD	1	0	0	1	0	1	396.5	491.9	-0.288075473	1	4	1
609	2015	1A	DK	0	0	0	1	0	5	396.5	491.9	-0.407578681	1	6	1
577	2015	1A	RD	0	0	0	1	0	5	396.5	491.9	-0.884493329	1	8	1
839	2015	88	RD	1	0	0	1	0	2	396.5	491.9	0.954215637	1	6	1
820	2015	2C	RD	1	0	1	1	0	1	396.5	491.9	-0.288075473	1	4	1
629	2015		RD	1	0	1	1	0	4	396.5	491.9	-1.310918663	0	4	1
711	2015	82B	RD	0	0	0	1	0	3	396.5	491.9	-0.542337951	1	5	1
908	2015	85	JJ	1	0	0	1	0	1	396.5	491.9	NA	0	1	0
906	2015	84	JJ	1	0	0	1	0	1	396.5	491.9	-0.939475137	1	2	1
910	2015	85	DK	2	0	1	1	0	1	396.5	491.9	0.26984736	1	3	1
772	2015	85	RD	1	1	0	0	0	3	396.5	491.9	-0.85523666	0	3	1
805	2015	45A	RD	1	1	0	1	0	1	396.5	491.9	-0.952475752	1	3	1
926	2015	88	RD	1	1	1	1	0	1	396.5	491.9	-0.226955142	1	3	1
901	2015	2C	RD	1	1	0	1	0	1	396.5	491.9	NA	1	4	1
750	2015	88	RD	1	2	0	1	0	3	396.5	491.9	0.906261217	1	4	1
685	2015	1A	RD	1	0	0	1	0	2	396.5	491.9	0.163709921	1	6	1
834	2015	41	RD	1	1	1	1	0	1	396.5	491.9	-1.212325694	1	2	1
810	2015	72	RD	1	0	0	1	0	3	396.5	491.9	-1.051277417	0	3	1
748	2015	88	RD	0	1	0	1	0	1	396.5	491.9	1.234830807	1	4	1
685	2015	1B	KAO+JJ	0	1	0	1	0	2	396.5	491.9	0.163709921	1	6	1
704	2015	41	RD	0	0	0	1	0	3	396.5	491.9	-0.21343899	1	NA	NA
542	2015	15D	SV	1	0	0	1	0	5	396.5	491.9	-1.953479222	1	7	1
688	2015	2A	SV	0	0	0	1	0	2	396.5	491.9	-1.336310224	0	2	1
661	2015	1A	SV	0	0	0	1	0	2	396.5	491.9	-0.17736991	0	3	1
785	2015	1A	SV	0	1	0	1	0	1	396.5	491.9	0.363006258	1	5	1
510	2015	10	RD	1	0	0	1	0	5	396.5	491.9	0.102247285	0	5	1
609	2015	3	KAO+JJ	0	0	0	1	0	5	396.5	491.9	-0.407578681	1	6	1
861	2015	10	RD	1	2	2	1	0	1	396.5	491.9	0.314025508	1	NA	NA
906	2015	84	SV	2	1	0	1	0	1	396.5	491.9	-0.939475137	1	2	1
910	2015	85	CM	1	0	0	1	0	1	396.5	491.9	0.26984736	1	3	1
724	2015	80	CM	1	0	0	1	0	3	396.5	491.9	-2.121018248	0	3	1
775	2015	84	CM	2	0	0	1	0	3	396.5	491.9	-1.286132666	0	3	1
806	2015	83C	KAO+JJ	2	0	1	1	0	3	396.5	491.9	0.19919267	1	4	1
652	2015	70	SV	0	0	0	1	0	3	396.5	491.9	-0.474174065	1	5	1
771	2015	85	RD	0	0	0	1	0	3	396.5	491.9	-1.148123927	1	7	1
918	2015	85	CM	0	0	0	1	0	1	396.5	491.9	-0.435003111	1	NA	NA
908	2015	85	RD	1	0	0	1	0	1	396.5	491.9	NA	0	1	0
810	2015	72	CM	0	0	0	1	0	3	396.5	491.9	-1.051277417	0	3	1
729	2015	82C	JJ	0	0	1	1	0	3	396.5	491.9	NA	1	4	1
711	2015	81	SV	1	0	0	1	0	3	396.5	491.9	-0.542337951	1	5	1
947	2015	7B	SV	2	0	0	1	1	1	396.5	491.9	-0.296602246	1	2	1
822	2015	7B	JJ	1	0	0	1	0	1	396.5	491.9	-0.385226544	1	5	1
702	2015	70	RD	0	0	0	1	0	3	396.5	491.9	NA	1	3	1
557	2015	45A	RD	0	2	1	0	0	5	396.5	491.9	0.183767061	0	5	1
791	2015	45A	JJ	0	2	0	1	0	1	396.5	491.9	-0.384701685	1	6	1
643	2015	30	JJ	1	0	0	1	0	4	396.5	491.9	-0.60868104	1	7	1
721	2015	45A	RD	0	0	0	0	0	2	396.5	491.9	-0.062009781	1	NA	NA
810	2015	72	KAO+JJ	1	0	0	1	0	3	396.5	491.9	-1.051277417	0	3	1
805	2015	28C	RD	1	1	0	1	0	1	396.5	491.9	-0.952475752	1	3	1
644	2015	23	SV	1	0	0	1	0	3	396.5	491.9	NA	0	3	1
665	2015	23	SV	1	0	1	1	0	2	396.5	491.9	-0.987031319	1	4	1
652	2015	70	KAO+JJ	1	0	0	1	0	3	396.5	491.9	-0.474174065	1	5	1
822	2015	7A	CM	1	0	0	1	0	1	396.5	491.9	-0.385226544	1	5	1
542	2015	7A	JJ	1	0	0	0	0	5	396.5	491.9	-1.953479222	1	7	1
954	2015	23	CM	1	0	0	1	0	1	396.5	491.9	-0.196690426	0	1	0
959	2015	41	CM	1	1	0	1	1	1	396.5	491.9	0.532159465	1	3	1
724	2015	80	JJ	1	0	1	1	0	3	396.5	491.9	-2.121018248	0	3	1
835	2015	8D	RD	1	2	1	0	0	1	396.5	491.9	-0.50537992	1	2	1
772	2015	85	RD	1	0	0	1	0	3	396.5	491.9	-0.85523666	0	3	1
711	2015	82B	DK	0	0	1	1	0	3	396.5	491.9	-0.542337951	1	5	1
906	2015		JJ	1	1	0	1	0	1	396.5	491.9	-0.939475137	1	2	1
947	2015	7A	JJ	1	0	0	1	0	1	396.5	491.9	-0.296602246	1	2	1
791	2015	28B	DK	2	2	0	1	0	1	396.5	491.9	-0.384701685	1	6	1
577	2015	2A	JJ	1	0	0	1	0	5	396.5	491.9	-0.884493329	1	8	1
721	2015	28B	RD	1	0	0	0	0	2	396.5	491.9	-0.062009781	1	NA	NA
932	2015	2B	RD	1	0	0	1	0	1	396.5	491.9	-0.510839576	1	2	1
805	2015	28B	RD	0	0	0	1	0	1	396.5	491.9	-0.952475752	1	3	1
636	2015	23	DK	0	0	0	1	0	4	396.5	491.9	-0.755466996	0	4	1
665	2015	25	JJ	1	0	1	1	0	2	396.5	491.9	-0.987031319	1	4	1
557	2015	28B	RD	0	2	1	1	0	5	396.5	491.9	0.183767061	0	5	1
830	2015	F2	JJ	1	0	0	1	0	2	396.5	491.9	-1.837397055	0	2	1
688	2015	2B	RD	0	0	0	1	0	2	396.5	491.9	-1.336310224	0	2	1
751	2015	F3B	DK	1	0	2	1	0	2	396.5	491.9	-0.217779552	0	2	1
763	2015	F4	RD	2	0	0	1	0	3	396.5	491.9	-0.617304243	0	3	1
614	2015	2B	RD	1	0	1	1	0	3	396.5	491.9	NA	1	3	1
630	2015	2B	JJ	0	0	0	1	0	5	396.5	491.9	NA	1	6	1
785	2015	1A	RD	0	1	0	1	0	1	396.5	491.9	0.363006258	1	5	1
685	2015	1A	RD	1	0	0	1	0	2	396.5	491.9	0.163709921	1	6	1
577	2015	1B	JJ	1	0	0	1	0	5	396.5	491.9	-0.884493329	1	8	1
861	2015	10	JJ	1	2	2	0	0	1	396.5	491.9	0.314025508	1	NA	NA
636	2015	28B	RD	1	1	0	1	0	4	396.5	491.9	-0.755466996	0	4	1
643	2015	25	RD	1	0	0	1	0	4	396.5	491.9	-0.60868104	1	7	1
910	2015	85	RD	1	1	0	1	0	1	396.5	491.9	0.26984736	1	3	1
772	2015	85	RD	1	1	0	0	0	3	396.5	491.9	-0.85523666	0	3	1
822	2015	7A	SV	1	0	0	1	0	1	396.5	491.9	-0.385226544	1	5	1
661	2015	2A	RD	0	0	0	1	0	2	396.5	491.9	-0.17736991	0	3	1
577	2015	1A	RD	1	0	0	1	0	5	396.5	491.9	-0.884493329	1	8	1
835	2015	8A	RD	0	2	1	0	0	1	396.5	491.9	-0.50537992	1	2	1
674	2015	40A	JJ	1	0	0	1	0	2	396.5	491.9	-1.90418344	1	3	1
830	2015	F2	JJ	0	0	0	1	0	2	396.5	491.9	-1.837397055	0	2	1
843	2015	F6	DK	2	1	0	1	0	1	396.5	491.9	0.275031872	0	1	0
763	2015	F4	DK	1	1	1	1	0	3	396.5	491.9	-0.617304243	0	3	1
820	2015	13	DK	1	0	2	1	0	1	396.5	491.9	-0.288075473	1	4	1
630	2015	2C	DK	0	0	1	1	0	5	396.5	491.9	NA	1	6	1
908	2015	85	SV	1	0	0	1	0	1	396.5	491.9	NA	0	1	0
906	2015	84	JJ	1	1	0	1	0	1	396.5	491.9	-0.939475137	1	2	1
722	2015	85	SV	1	0	0	NA	0	1	396.5	491.9	NA	0	2	1
685	2015	1A	CM	0	0	0	1	0	2	396.5	491.9	0.163709921	1	6	1
609	2015	1A	CM	0	0	0	1	0	5	396.5	491.9	-0.407578681	1	6	1
834	2015	41	JJ	2	0	2	1	0	1	396.5	491.9	-1.212325694	1	2	1
751	2015	88	JJ	1	0	0	1	0	2	396.5	491.9	-0.217779552	0	2	1
750	2015	88	DK	2	1	1	1	0	3	396.5	491.9	0.906261217	1	4	1
636	2015	21	SV	1	0	1	1	0	4	396.5	491.9	-0.755466996	0	4	1
649	2015	41	DK	1	1	1	1	0	4	396.5	491.9	-0.361213196	1	5	1
652	2015	70	JJ	1	0	0	1	0	3	396.5	491.9	-0.474174065	1	5	1
557	2015	28C	CM	0	1	0	0	0	5	396.5	491.9	0.183767061	0	5	1
700	2015	41	DK	2	0	1	1	0	2	396.5	491.9	0.448962096	1	6	1
791	2015	28C	SV	2	1	0	1	0	1	396.5	491.9	-0.384701685	1	6	1
643	2015	31B	CM	1	0	0	1	0	4	396.5	491.9	-0.60868104	1	7	1
542	2015	15C	CM	0	0	1	1	0	5	396.5	491.9	-1.953479222	1	7	1
845	2015	88	DK	2	0	0	1	0	2	396.5	491.9	NA	1	NA	NA
704	2015	41	DK	2	1	0	1	0	3	396.5	491.9	-0.21343899	1	NA	NA
721	2015	28C	SV	1	0	2	NA	0	2	396.5	491.9	-0.062009781	1	NA	NA
810	2015	72	CM	1	0	0	1	0	3	396.5	491.9	-1.051277417	0	3	1
711	2015	82A	DK	0	1	1	1	0	3	396.5	491.9	-0.542337951	1	5	1
661	2015	1A	JJ	0	0	0	1	0	2	396.5	491.9	-0.17736991	0	3	1
884	2015	15A	DK	1	1	0	1	0	1	396.5	491.9	-0.139918428	1	4	1
785	2015	1A	JJ	0	1	0	1	0	1	396.5	491.9	0.363006258	1	5	1
843	2015		SV	1	1	0	1	0	1	396.5	491.9	0.275031872	0	1	0
926	2015	F3B	JJ	1	0	0	1	0	1	396.5	491.9	-0.226955142	1	3	1
870	2016	9	JMW	0	0	0	0	0	1	491.9	550.05	-1.343245619	1	2	1
873	2016	37	JMW	1	1	0	1	0	1	491.9	550.05	-0.888694751	1	3	1
869	2016	9	JMW	1	0	0	1	0	1	491.9	550.05	-0.35926625	1	4	1
446	2016	57	JMW	0	2	2	0	0	6	491.9	550.05	-1.572911294	1	7	1
877	2016	9	JMW	0	0	0	0	0	1	491.9	550.05	-1.874494917	1	NA	NA
861	2016	37	JMW	0	1	2	1	0	1	491.9	550.05	0.142168376	1	NA	NA
871	2016	8A	JMW	1	0	0	1	0	1	491.9	550.05	-0.856629668	1	NA	NA
978	2016	44B	JMW	2	0	0	1	1	1	491.9	550.05	-0.638673029	1	3	1
880	2016	49A	JMW	0	0	0	1	0	1	491.9	550.05	-0.574972478	1	3	1
874	2016	51	DJH	1	1	1	1	0	1	491.9	550.05	NA	1	3	1
787	2016	1A	DJH	0	0	0	1	0	2	491.9	550.05	NA	1	4	1
577	2016	1A	DJH	0	0	0	1	0	6	491.9	550.05	-0.217476086	1	8	1
609	2016	3	DJH	0	0	0	0	0	6	491.9	550.05	0.110103294	0	6	1
630	2016	2B	DJH	1	0	0	1	0	6	491.9	550.05	NA	0	6	1
990	2016	16A	PDS	2	2	0	1	1	1	491.9	550.05	-0.704446673	0	1	0
935	2016	22A	DJH	1	0	0	1	0	2	491.9	550.05	-0.120851224	1	5	1
685	2016	15A	RHL	0	0	0	1	0	3	491.9	550.05	-0.280747023	1	6	1
542	2016	15C	PDS	1	0	1	1	0	6	491.9	550.05	-0.409791605	1	7	1
932	2016	2C	DJH	1	1	2	1	0	2	491.9	550.05	0.289066297	0	2	1
939	2016	16B	PDS	1	2	0	1	0	1	491.9	550.05	-1.574554773	1	4	1
891	2016	21	PDS	NA	NA	NA	NA	0	1	491.9	550.05	-0.339592114	1	3	1
665	2016	23A	PDS	1	0	1	1	0	3	491.9	550.05	-0.742581081	0	4	1
935	2016	2C	JMW	0	0	0	1	0	2	491.9	550.05	-0.120851224	1	5	1
822	2016	7A	DJH	0	0	0	1	0	2	491.9	550.05	0.768753694	1	5	1
947	2016	7A	JMW	0	0	0	1	0	2	491.9	550.05	-0.12042161	0	2	1
1002	2016	23B	RHL	2	0	0	1	0	1	491.9	550.05	-0.939827037	0	1	0
835	2016	27B	PDS	0	2	1	0	0	1	491.9	550.05	0.371049801	0	2	1
664	2016	23A	PDS	0	1	0	1	0	3	491.9	550.05	0.089392611	0	4	1
791	2016	28C	RHL	2	1	1	1	0	2	491.9	550.05	-0.126490935	1	6	1
721	2016	45	DJH	0	1	0	0	0	3	491.9	550.05	-0.222686183	1	NA	NA
835	2016	27B	RHL	0	2	0	0	0	1	491.9	550.05	0.371049801	0	2	1
898	2016	29C	DJH	1	0	0	1	0	1	491.9	550.05	1.460328405	1	3	1
805	2016	29A	JMW	NA	NA	NA	NA	0	2	491.9	550.05	0.013908046	0	3	1
1013	2016	28A	PDS	1	2	0	1	1	1	491.9	550.05	0.460316496	1	4	1
1014	2016	28B	DJH	1	0	0	1	1	1	491.9	550.05	-0.376942271	1	3	1
643	2016	30A	PDS	0	0	0	1	0	5	491.9	550.05	0.658776317	1	7	1
1018	2016	31B	PDS	NA	NA	NA	NA	1	1	491.9	550.05	0.696910725	1	3	1
1019	2016	47A	RHL	2	0	1	1	1	1	491.9	550.05	0.89415668	0	1	0
648	2016	36	DJH	1	0	0	1	0	4	491.9	550.05	-0.632603704	1	6	1
1022	2016	47A	RHL	2	0	0	1	1	1	491.9	550.05	-0.774291527	1	NA	NA
674	2016	40	PDS	1	0	0	0	0	3	491.9	550.05	-0.300598478	0	3	1
925	2016	41	DJH	1	1	1	1	0	1	491.9	550.05	-0.165484571	0	1	0
834	2016	77B	PDS	1	1	0	1	0	2	491.9	550.05	1.004993286	0	2	1
649	2016	77D	DJH	1	1	0	1	0	5	491.9	550.05	0.474528239	0	5	1
700	2016	77C	DJH	0	0	0	1	0	3	491.9	550.05	0.013908046	1	6	1
704	2016	41T	PDS	0	0	1	1	0	4	491.9	550.05	0.070325407	1	NA	NA
1029	2016	41T	PDS	2	0	0	1	1	1	491.9	550.05	0.332056165	1	4	1
922	2016	77B	DJH	0	1	0	1	0	1	491.9	550.05	-0.876126486	0	4	1
787	2016	61B	PDS	0	0	0	1	0	2	491.9	550.05	NA	1	4	1
920	2016	70	DJH	1	1	1	1	0	1	491.9	550.05	-0.940256651	1	2	1
652	2016	70	PDS	1	0	0	1	0	4	491.9	550.05	1.035769527	1	5	1
1032	2016	70	DJH	2	2	2	1	1	1	491.9	550.05	-0.044152794	1	2	1
932	2016	71A	DJH	1	0	0	1	0	2	491.9	550.05	0.289066297	0	2	1
725	2016	88A	DJH	0	0	0	1	0	3	491.9	550.05	-0.005159158	1	NA	NA
910	2016	83C	DJH	1	0	0	1	0	2	491.9	550.05	0.276498032	1	3	1
711	2016	82A	RHL	1	0	1	1	0	4	491.9	550.05	0.551226669	1	5	1
806	2016	82A	DJH	2	0	0	1	0	4	491.9	550.05	0.058971007	0	4	1
906	2016	74	DJH	2	0	0	1	0	2	491.9	550.05	-0.133419489	0	2	1
1039	2016	80B	DJH	2	1	0	1	1	1	491.9	550.05	-0.383011596	1	NA	NA
771	2016	85	DJH	1	0	0	1	0	4	491.9	550.05	0.257430828	1	7	1
1051	2016	86	DJH	1	0	0	1	1	1	491.9	550.05	-0.626534378	0	1	0
1059	2016	TPOLE	DJH	2	1	0	1	1	1	491.9	550.05	-1.157783676	0	1	0
446	2016	57	RHL	0	2	1	0	0	6	491.9	550.05	-1.572911294	1	7	1
869	2017	8A	RHL	0	1	0	1	0	2	550.05	460.8	0.493632932	1	4	1
446	2017	57	RHL	0	1	2	0	0	7	550.05	460.8	0.52609014	0	7	1
877	2017	8E	RHL	1	0	0	1	0	2	550.05	460.8	0.019513644	1	NA	NA
870	2017	9C	RHL	0	0	0	0	0	2	550.05	460.8	-0.524447124	0	2	1
969	2017	8E	PDS	0	0	1	1	0	1	550.05	460.8	0.134025958	1	NA	NA
861	2017	53	PDS	0	0	1	0	0	2	550.05	460.8	0.140954511	1	NA	NA
871	2017	63	PDS	NA	NA	NA	NA	0	2	550.05	460.8	-0.057934924	1	NA	NA
983	2017	4A	PDS	1	1	0	1	0	1	550.05	460.8	-0.480420709	1	3	1
935	2017	2A	PDS	1	0	0	1	0	3	550.05	460.8	0.850737198	1	5	1
785	2017	2A	PDS	1	0	0	0	0	3	550.05	460.8	1.900237915	1	5	1
577	2017	2A	PDS	0	0	0	1	0	7	550.05	460.8	-0.052295212	1	8	1
873	2017	37B	RHL	0	0	0	1	0	1	550.05	460.8	-0.294137027	1	3	1
685	2017	15A	PDS	1	1	0	1	0	4	550.05	460.8	2.32922264	1	6	1
542	2017	15A	PDS	0	0	0	0	0	7	550.05	460.8	-0.109496824	0	7	1
939	2017	16A	RHL	1	0	0	1	0	2	550.05	460.8	-0.229614736	1	4	1
820	2017	13A	PDS	0	0	2	1	0	3	550.05	460.8	0.075965118	1	4	1
891	2017	23A	RHL	1	0	1	1	0	2	550.05	460.8	-0.466208965	1	3	1
1000	2017	24B	PDS	2	1	0	1	0	2	550.05	460.8	0.633210173	1	3	1
1004	2017	25E	RHL	1	0	0	1	0	1	550.05	460.8	0.589361077	1	NA	NA
1018	2017	20B	RHL	1	0	0	1	0	2	550.05	460.8	-0.972321734	1	3	1
643	2017	23B	RHL	1	0	0	1	0	6	550.05	460.8	1.274007235	1	7	1
900	2017	7A	RHL	1	1	0	1	0	2	550.05	460.8	0.832883859	0	2	1
822	2017	7A	PDS	0	0	0	1	0	3	550.05	460.8	1.24765684	1	5	1
1017	2017	45B	RHL	1	1	0	1	0	1	550.05	460.8	NA	1	2	1
898	2017	45B	RHL	1	1	0	1	0	2	550.05	460.8	-0.268785691	1	3	1
791	2017	45B	PDS	1	2	0	1	0	3	550.05	460.8	0.595075765	1	6	1
721	2017	45A	RHL	0	1	0	0	0	4	550.05	460.8	1.313000871	1	NA	NA
1022	2017	47A	RHL	1	1	0	1	0	2	550.05	460.8	-0.076217877	1	NA	NA
1013	2017	29A	PDS	1	0	0	1	0	2	550.05	460.8	1.260654719	1	4	1
1016	2017	33B	PDS	1	0	0	1	0	1	550.05	460.8	1.913235794	1	NA	NA
874	2017	40C	PDS	1	0	1	1	0	1	550.05	460.8	0.831669994	1	3	1
978	2017	40B	RHL	2	0	0	1	0	2	550.05	460.8	0.660419796	1	3	1
648	2017	34D	RHL	0	0	0	1	0	5	550.05	460.8	0.685556325	1	6	1
869	2017	9C	ABDK	0	0	0	1	0	2	550.05	460.8	0.493632932	1	4	1
969	2017	8A	JRLK	0	0	1	1	0	1	550.05	460.8	0.134025958	1	NA	NA
877	2017	9E	JRLK	0	0	0	0	0	2	550.05	460.8	0.019513644	1	NA	NA
1112	2017	82A	JRLK	2	1	1	1	1	1	550.05	460.8	-0.11556615	0	1	0
910	2017	83A	JRLK	1	0	0	1	0	3	550.05	460.8	1.292719802	0	3	1
711	2017	81	ABDK	0	0	1	1	0	5	550.05	460.8	-0.621678918	0	5	1
1039	2017	80A	JRLK	2	0	0	1	0	2	550.05	460.8	0.761470504	1	NA	NA
870	2017	8A	ABDK	NA	NA	NA	NA	0	2	550.05	460.8	-0.524447124	0	2	1
877	2017	8E	ABDK	NA	NA	NA	NA	0	2	550.05	460.8	0.019513644	1	NA	NA
922	2017	77B	JRLK	1	0	0	1	0	2	550.05	460.8	0.088962997	0	4	1
700	2017	77C	JMW	0	0	0	1	0	4	550.05	460.8	-0.090000006	1	6	1
704	2017	77C	JRLK	0	0	0	1	0	5	550.05	460.8	0.370620187	1	NA	NA
873	2017	37	ABDK	0	0	0	1	0	1	550.05	460.8	-0.294137027	1	3	1
871	2017	10A	ABDK	0	0	0	1	0	2	550.05	460.8	-0.057934924	1	NA	NA
861	2017	58B	ABDK	0	0	1	0	0	2	550.05	460.8	0.140954511	1	NA	NA
1132	2017	72	JRLK	1	0	0	1	1	1	550.05	460.8	-0.24382648	0	1	0
725	2017	72	JRLK	0	0	0	1	0	4	550.05	460.8	-1.645183878	1	NA	NA
880	2017	49A	JRLK	0	0	0	1	0	2	550.05	460.8	-0.640316508	1	3	1
1142	2017	49A	JRLK	1	0	0	1	1	1	550.05	460.8	-0.915474759	1	2	1
870	2017	8A	ABDK	0	0	0	1	0	2	550.05	460.8	-0.524447124	0	2	1
898	2017	29A	JRLK	0	0	0	1	0	2	550.05	460.8	-0.268785691	1	3	1
920	2017	70B	JRLK	0	0	0	1	0	2	550.05	460.8	0.582077887	0	2	1
652	2017	70B	JRLK	0	0	0	1	0	5	550.05	460.8	0.280494265	0	5	1
1176	2017	70A	JRLK	0	0	0	NA	1	1	550.05	460.8	0.095032322	1	3	1
838	2017	71B	PDS	1	1	0	1	0	3	550.05	460.8	0.19122757	0	3	1
839	2017	88C	PDS	1	0	0	1	0	4	550.05	460.8	1.323925656	1	6	1
1177	2017	71A	JRLK	2	1	1	1	1	1	550.05	460.8	-0.250325419	0	1	0
748	2017	88A	JRLK	0	1	0	1	0	3	550.05	460.8	NA	0	4	1
926	2017	88B	ABDK	1	0	1	1	0	3	550.05	460.8	0.179088919	0	3	1
853	2017	88A	JRLK	1	2	0	1	0	3	550.05	460.8	0.127956633	0	3	1
1194	2017	71A	ABDK	1	0	0	1	1	1	550.05	460.8	-0.954468395	0	1	0
1197	2017	71A	JRLK	1	0	0	1	1	1	550.05	460.8	-0.627748244	0	1	0
1032	2017	70A	JRLK	1	0	0	1	0	2	550.05	460.8	-0.288030213	0	2	1
1201	2017	29A	ABDK	2	0	1	1	1	1	550.05	460.8	0.025262445	1	NA	NA
901	2017	2B	PDS	0	0	0	1	0	3	550.05	460.8	NA	0	4	1
980	2018	8E	LL	0	1	1	1	0	1	460.8	426.68	-0.389252767	1	3	1
869	2018	8E	SP	0	0	0	1	0	3	460.8	426.68	0.688379555	1	4	1
1060	2018	9D	KS	0	0	0	1	0	1	460.8	426.68	0.50812771	1	2	1
969	2018	9D	SP	1	0	1	1	0	2	460.8	426.68	0.043027125	1	NA	NA
1065	2018	63	SP	0	0	0	1	0	1	460.8	426.68	1.30571768	0	1	0
861	2018	63	KS	0	2	1	0	0	3	460.8	426.68	0.886696172	1	NA	NA
1060	2018	9A	LL	0	0	1	1	0	1	460.8	426.68	0.50812771	1	2	1
969	2018	9A	LL	0	1	0	1	0	2	460.8	426.68	0.043027125	1	NA	NA
877	2018	9A	LL	0	0	0	0	0	3	460.8	426.68	0.214042419	1	NA	NA
1224	2018	44	SP	1	1	0	1	1	1	460.8	426.68	1.958298755	0	1	0
1142	2018	49A	KS	1	0	0	1	0	2	460.8	426.68	0.654116919	0	2	1
1173	2018	58	LL	0	0	0	1	0	2	460.8	426.68	1.102782028	1	NA	NA
871	2018	10A	LL	0	0	1	0	0	3	460.8	426.68	0.691700627	1	NA	NA
1110	2018	37	SP	0	1	1	1	0	1	460.8	426.68	-0.095330388	0	1	0
1048	2018	37	LL	0	0	0	1	0	1	460.8	426.68	0.051911745	0	2	1
1049	2018	37	LL	0	1	1	1	0	1	460.8	426.68	-0.409464833	1	3	1
869	2018	8A	SP	0	0	0	1	0	3	460.8	426.68	0.688379555	1	4	1
1173	2018	58	SP	0	0	0	1	0	2	460.8	426.68	1.102782028	1	NA	NA
861	2018	52	LL	0	1	0	0	0	3	460.8	426.68	0.886696172	1	NA	NA
980	2018	8A	LL	0	1	1	1	0	1	460.8	426.68	-0.389252767	1	3	1
877	2018	10A	LL	0	0	0	0	0	3	460.8	426.68	0.214042419	1	NA	NA
1092	2018	45A	SP	0	0	1	1	0	1	460.8	426.68	0.092427274	0	1	0
898	2018	45B	SP	0	1	1	1	0	3	460.8	426.68	1.081262102	0	3	1
822	2018	7A	KS	0	0	2	1	0	4	460.8	426.68	0.284602962	1	5	1
721	2018	45B	SP	0	0	1	0	0	5	460.8	426.68	0.7939652	1	NA	NA
1098	2018	29D	JMW	0	0	0	1	0	1	460.8	426.68	0.823004742	1	2	1
1014	2018	29A	SP	0	1	0	1	0	3	460.8	426.68	-0.505557238	0	3	1
1013	2018	29A	SP	1	0	0	1	0	3	460.8	426.68	0.942048345	1	4	1
1102	2018	28A	LL	1	1	0	1	0	1	460.8	426.68	-0.775075778	1	NA	NA
648	2018	36B	SP	0	1	0	1	0	6	460.8	426.68	-0.608537835	0	6	1
643	2018	31A	JMW	0	0	0	1	0	7	460.8	426.68	-0.474307054	0	7	1
1022	2018	47B	LL	0	1	0	1	0	3	460.8	426.68	-0.678665724	1	NA	NA
1027	2018	34A	KS	1	1	1	1	0	1	460.8	426.68	-0.262893684	1	3	1
1098	2018	29C	SP	0	1	0	1	0	1	460.8	426.68	0.823004742	1	2	1
1013	2018	47A	JMW	NA	NA	NA	NA	0	3	460.8	426.68	0.942048345	1	4	1
643	2018	31B	KS	1	0	0	1	0	7	460.8	426.68	-0.474307054	0	7	1
643	2018	30B	JMW	0	0	0	1	0	7	460.8	426.68	-0.474307054	0	7	1
1022	2018	47B	JMW	0	0	1	1	0	3	460.8	426.68	-0.678665724	1	NA	NA
1255	2018	33B	KS	2	0	1	1	1	1	460.8	426.68	0.741544072	0	1	0
1257	2018	15C	JMW	1	0	0	1	1	1	460.8	426.68	0.172160366	0	1	0
874	2018	49	JMW	1	0	1	1	0	2	460.8	426.68	-0.614143432	0	3	1
685	2018	15C	JMW	0	0	0	1	0	5	460.8	426.68	0.12176116	1	6	1
1016	2018	35	KS	0	1	0	1	0	2	460.8	426.68	0.678273134	1	NA	NA
1104	2018	42B	LL	1	0	0	1	0	1	460.8	426.68	1.440047336	1	NA	NA
1105	2018	33C	LL	1	0	0	1	0	1	460.8	426.68	-0.39722334	1	NA	NA
1077	2018	15C	LL	0	0	1	1	0	1	460.8	426.68	0.61414297	1	NA	NA
1124	2018	77A	JMW	0	0	0	1	0	1	460.8	426.68	-0.6021821	0	1	0
1073	2018	4B	KS	0	1	0	1	0	1	460.8	426.68	-0.427663688	1	2	1
983	2018	4B	KS	0	0	0	1	0	2	460.8	426.68	0.10210408	1	3	1
922	2018	77A	LL	0	0	0	1	0	3	460.8	426.68	0.556654948	0	4	1
1259	2018	77C	SP	1	1	0	0	0	1	460.8	426.68	0.147805351	1	NA	NA
704	2018	77C	KS	1	0	0	1	0	6	460.8	426.68	0.475194278	1	NA	NA
1049	2018	37	LL	0	0	1	NA	0	1	460.8	426.68	-0.409464833	1	3	1
877	2018	9A	KS	0	0	0	0	0	3	460.8	426.68	0.214042419	1	NA	NA
873	2018	37	LL	0	0	0	1	0	2	460.8	426.68	-0.16167113	0	3	1
1029	2018	77C	LL	1	0	0	1	0	3	460.8	426.68	-0.03236878	1	4	1
648	2018	36A	KS	0	0	0	1	0	6	460.8	426.68	-0.608537835	0	6	1
1259	2018	77C	KS	0	0	0	1	0	1	460.8	426.68	0.147805351	1	NA	NA
704	2018	77C	LL	0	0	0	1	0	6	460.8	426.68	0.475194278	1	NA	NA
880	2018	49A	LL	0	1	1	1	0	3	460.8	426.68	-0.070503188	0	3	1
1142	2018	49A	SP	0	0	0	1	0	2	460.8	426.68	0.654116919	0	2	1
1076	2018	1A	SP	0	0	0	1	0	1	460.8	426.68	0.090802539	0	1	0
820	2018	22A	KS	0	0	0	1	0	4	460.8	426.68	0.920936689	0	4	1
935	2018	2A	LL	0	1	0	1	0	4	460.8	426.68	-0.256394745	1	5	1
785	2018	1A	LL	0	0	0	1	0	4	460.8	426.68	-0.276759912	0	5	1
1286	2018	22A	KS	2	0	0	1	1	1	460.8	426.68	0.595075765	1	NA	NA
1110	2018	37	KS	0	0	0	0	0	1	460.8	426.68	-0.095330388	0	1	0
1109	2018	37	KS	0	0	0	0	0	1	460.8	426.68	1.046088758	0	1	0
1079	2018	16C	LL	0	1	0	1	0	1	460.8	426.68	-0.70184814	1	2	1
873	2018	37	SP	1	0	1	1	0	2	460.8	426.68	-0.16167113	0	3	1
1049	2018	37	SP	0	0	0	0	0	1	460.8	426.68	-0.409464833	1	3	1
1082	2018	23A	SP	1	1	1	1	0	1	460.8	426.68	0.169125703	0	1	0
1096	2018	23D	SP	1	0	0	1	0	1	460.8	426.68	0.620212295	1	2	1
1018	2018	23D	KS	NA	NA	NA	NA	0	3	460.8	426.68	0.204225449	0	3	1
643	2018	20D	LL	0	0	0	1	0	7	460.8	426.68	-0.474307054	0	7	1
1081	2018	23A	SP	0	0	0	1	0	1	460.8	426.68	0.352962911	1	NA	NA
648	2018	36A	KS	0	0	0	1	0	6	460.8	426.68	-0.608537835	0	6	1
1079	2018	14B	LL	0	0	0	1	0	1	460.8	426.68	-0.70184814	1	2	1
1079	2018	14B	LL	0	0	0	1	0	1	460.8	426.68	-0.70184814	1	2	1
1088	2018	25A	SP	1	1	0	1	0	1	460.8	426.68	0.364550862	1	NA	NA
1081	2018	23A	LL	1	0	1	NA	0	1	460.8	426.68	0.352962911	1	NA	NA
1004	2018	25A	SP	1	1	1	1	0	2	460.8	426.68	0.441678905	1	NA	NA
1110	2018	37	KS	0	0	0	0	0	1	460.8	426.68	-0.095330388	0	1	0
1109	2018	37	KS	0	0	0	1	0	1	460.8	426.68	1.046088758	0	1	0
1000	2018	24	LL	1	0	0	1	0	3	460.8	426.68	0.64056834	0	3	1
1049	2018	37	LL	0	0	0	0	0	1	460.8	426.68	-0.409464833	1	3	1
873	2018	37	KS	0	0	0	0	0	2	460.8	426.68	-0.16167113	0	3	1
1259	2018	77A	SP	1	0	0	1	0	1	460.8	426.68	0.147805351	1	NA	NA
704	2018	41B	SP	1	1	2	1	0	6	460.8	426.68	0.475194278	1	NA	NA
1141	2018	41B	SP	1	1	0	1	0	1	460.8	426.68	-1.254333561	1	2	1
1319	2018	41B	KS	2	0	0	1	1	1	460.8	426.68	1.420980132	1	NA	NA
700	2018	61A	SP	1	1	0	1	0	5	460.8	426.68	2.137691372	1	6	1
725	2018	72	KS	1	0	0	0	0	5	460.8	426.68	-1.229197032	1	NA	NA
1073	2018	4B	LL	0	0	0	1	0	1	460.8	426.68	-0.427663688	1	2	1
983	2018	4B	LL	0	0	0	1	0	2	460.8	426.68	0.10210408	1	3	1
577	2018	3	LL	0	0	0	1	0	8	460.8	426.68	-1.126166952	0	8	1
1184	2018	88B	SP	1	2	2	1	0	1	460.8	426.68	0.09589155	1	2	1
1043	2018	83A	KS	0	0	0	1	0	1	460.8	426.68	-0.792499503	1	3	1
839	2018	88D	SP	1	1	0	1	0	5	460.8	426.68	0.556082129	1	6	1
1179	2018	88B	SP	1	1	2	1	0	1	460.8	426.68	NA	1	NA	NA
1076	2018	3	LL	0	1	0	1	0	1	460.8	426.68	0.090802539	0	1	0
1076	2018	3	LL	0	1	0	1	0	1	460.8	426.68	0.090802539	0	1	0
785	2018	3	LL	0	0	0	1	0	4	460.8	426.68	-0.276759912	0	5	1
1118	2018	82B	LL	0	0	0	1	0	1	460.8	426.68	-0.000733312	1	NA	NA
1355	2018	84E	LL	0	0	0	1	1	1	460.8	426.68	-0.447926013	0	1	0
1122	2018	80A	KS	0	0	0	1	0	1	460.8	426.68	-0.557548753	0	1	0
771	2018	84E	KS	0	0	0	1	0	6	460.8	426.68	0.236720145	1	7	1
1039	2018	80A	KS	1	0	0	1	0	3	460.8	426.68	0.503499553	1	NA	NA
1041	2018	44	LL	0	0	0	0	0	1	460.8	426.68	-0.466563603	0	2	1
1142	2018	49A	LL	0	0	0	1	0	2	460.8	426.68	0.654116919	0	2	1
790	2018	3	LL	0	0	0	0	0	4	460.8	426.68	NA	1	6	1
877	2018	8A	LL	0	0	0	0	0	3	460.8	426.68	0.214042419	1	NA	NA
1109	2018	37	KS	0	0	0	1	0	1	460.8	426.68	1.046088758	0	1	0
1060	2018	9A	KS	0	0	0	1	0	1	460.8	426.68	0.50812771	1	2	1
869	2018	8A	LL	0	0	0	1	0	3	460.8	426.68	0.688379555	1	4	1
969	2018	9A	SP	1	1	0	0	0	2	460.8	426.68	0.043027125	1	NA	NA
1079	2018	3	KS	NA	0	0	1	0	1	460.8	426.68	-0.70184814	1	2	1
1079	2018	3	SP	0	0	0	NA	0	1	460.8	426.68	-0.70184814	1	2	1
980	2018	8A	SP	0	1	0	0	0	1	460.8	426.68	-0.389252767	1	3	1
1049	2018	37	KS	0	0	0	1	0	1	460.8	426.68	-0.409464833	1	3	1
873	2018	37B	LL	0	0	0	0	0	2	460.8	426.68	-0.16167113	0	3	1
577	2018	4B	SP	0	0	0	1	0	8	460.8	426.68	-1.126166952	0	8	1
877	2018	8A	LL	0	0	0	0	0	3	460.8	426.68	0.214042419	1	NA	NA
1110	2018	37	SP	0	0	0	1	0	1	460.8	426.68	-0.095330388	0	1	0
1110	2018	37	KS	0	0	0	0	0	1	460.8	426.68	-0.095330388	0	1	0
1110	2018	37	KS	0	0	0	0	0	1	460.8	426.68	-0.095330388	0	1	0
1110	2018	37	KS	0	0	0	0	0	1	460.8	426.68	-0.095330388	0	1	0
1048	2018	37	SP	0	0	0	1	0	1	460.8	426.68	0.051911745	0	2	1
1043	2018	83C	LL	0	0	0	0	0	1	460.8	426.68	-0.792499503	1	3	1
1043	2018	83C	LL	0	0	0	0	0	1	460.8	426.68	-0.792499503	1	3	1
922	2018	77A	SP	1	1	2	1	0	3	460.8	426.68	0.556654948	0	4	1
939	2018	14B	LL	0	0	0	NA	0	3	460.8	426.68	-0.021537215	1	4	1
939	2018	14B	LL	0	0	0	NA	0	3	460.8	426.68	-0.021537215	1	4	1
877	2018	9A	LL	0	0	0	1	0	3	460.8	426.68	0.214042419	1	NA	NA
877	2018	9A	LL	0	0	0	1	0	3	460.8	426.68	0.214042419	1	NA	NA
1049	2018	37		0	0	0	0	0	1	460.8	426.68	-0.409464833	1	3	1
1049	2018	37	LL	0	0	0	1	0	1	460.8	426.68	-0.409464833	1	3	1
873	2018	37B	LL	0	0	0	1	0	2	460.8	426.68	-0.16167113	0	3	1
1142	2018	49A	LL	0	1	0	1	0	2	460.8	426.68	0.654116919	0	2	1
1259	2018	77C	SP	1	0	1	0	0	1	460.8	426.68	0.147805351	1	NA	NA
822	2018	7A	SP	1	0	1	1	0	4	460.8	426.68	0.284602962	1	5	1
1377	2018	83C	KS	1	1	0	1	1	1	460.8	426.68	-0.153700558	0	1	0
1377	2018	83C	KS	1	1	0	1	1	1	460.8	426.68	-0.153700558	0	1	0
1378	2018	83A	KS	0	0	0	1	1	1	460.8	426.68	-0.243396866	1	2	1
1378	2018	83A	KS	0	0	0	1	1	1	460.8	426.68	-0.243396866	1	2	1
1043	2018	83C	SP	1	0	0	1	0	1	460.8	426.68	-0.792499503	1	3	1
1076	2018	1A	LL	0	0	0	0	0	1	460.8	426.68	0.090802539	0	1	0
1110	2018	37	LL	0	0	0	0	0	1	460.8	426.68	-0.095330388	0	1	0
1082	2018	23A	SP	1	1	1	1	0	1	460.8	426.68	0.169125703	0	1	0
1109	2018	37	LL	0	0	0	0	0	1	460.8	426.68	1.046088758	0	1	0
1143	2018	57	LL	0	0	0	0	0	1	460.8	426.68	-0.237327541	0	1	0
980	2018	8A	LL	0	0	0	0	0	1	460.8	426.68	-0.389252767	1	3	1
873	2018	37	KS	0	0	0	0	0	2	460.8	426.68	-0.16167113	0	3	1
873	2018	37	KS	0	0	0	0	0	2	460.8	426.68	-0.16167113	0	3	1
685	2018	15A	SP	0	0	0	1	0	5	460.8	426.68	0.12176116	1	6	1
1039	2018	80A	LL	0	0	0	1	0	3	460.8	426.68	0.503499553	1	NA	NA
877	2018	8E	LL	0	1	0	0	0	3	460.8	426.68	0.214042419	1	NA	NA
1391	2018	58	SP	1	0	0	1	1	1	460.8	426.68	-1.691965295	1	2	1
1142	2018	49A	SP	0	0	0	0	0	2	460.8	426.68	0.654116919	0	2	1
1173	2018	58	SP	1	0	0	1	0	2	460.8	426.68	1.102782028	1	NA	NA
861	2018	58	SP	0	2	2	0	0	3	460.8	426.68	0.886696172	1	NA	NA
983	2018	4B	SP	0	1	1	1	0	2	460.8	426.68	0.10210408	1	3	1
891	2018	23A	SP	2	0	0	1	0	3	460.8	426.68	0.710338217	0	3	1
1079	2018	14B	SP	1	0	0	1	0	1	460.8	426.68	-0.70184814	1	2	1
721	2018	45C	SP	0	0	0	0	0	5	460.8	426.68	0.7939652	1	NA	NA
1079	2018	14B	SP	1	0	0	1	0	1	460.8	426.68	-0.70184814	1	2	1
939	2018	14B	SP	1	1	0	1	0	3	460.8	426.68	-0.021537215	1	4	1
1081	2018	23A	SP	1	0	1	1	0	1	460.8	426.68	0.352962911	1	NA	NA
1109	2018	37	LL	0	0	0	0	0	1	460.8	426.68	1.046088758	0	1	0
1109	2018	37	LL	0	0	0	0	0	1	460.8	426.68	1.046088758	0	1	0
1395	2018	1A	SP	2	0	0	1	1	1	460.8	426.68	0.357765513	1	2	1
1142	2018	49A	SP	0	1	NA	NA	0	2	460.8	426.68	0.654116919	0	2	1
1094	2018	45C	SP	1	0	0	1	0	1	460.8	426.68	1.478181744	1	2	1
1049	2018	37	LL	0	0	0	0	0	1	460.8	426.68	-0.409464833	1	3	1
1049	2018	37	LL	0	0	0	0	0	1	460.8	426.68	-0.409464833	1	3	1
791	2018	45A	SP	0	2	0	1	0	4	460.8	426.68	1.817899774	1	6	1
877	2018	9A	LL	0	1	0	0	0	3	460.8	426.68	0.214042419	1	NA	NA
877	2018	9A	LL	0	1	0	0	0	3	460.8	426.68	0.214042419	1	NA	NA
1398	2018	29A	SP	1	1	0	1	1	1	460.8	426.68	0.210294774	0	1	0
1395	2018	1A	SP	1	0	2	1	0	1	460.8	426.68	0.357765513	1	2	1
1073	2018	11	SP	0	0	0	1	0	1	460.8	426.68	-0.427663688	1	2	1
1013	2018	29A	SP	0	0	0	1	0	3	460.8	426.68	0.942048345	1	4	1
577	2018	11	SP	0	0	0	1	0	8	460.8	426.68	-1.126166952	0	8	1
1122	2018	80A	SP	1	0	1	1	0	1	460.8	426.68	-0.557548753	0	1	0
978	2018	44	KS	2	0	0	1	0	3	460.8	426.68	NA	0	3	1
1043	2018	83C	SP	0	0	1	1	0	1	460.8	426.68	-0.792499503	1	3	1
1039	2018	80A	SP	1	0	0	1	0	3	460.8	426.68	0.503499553	1	NA	NA
785	2018	1A	SP	0	0	0	0	0	4	460.8	426.68	-0.276759912	0	5	1
1291	2018	14B	SP	1	0	0	1	0	1	460.8	426.68	NA	1	2	1
1096	2018	20B	SP	1	0	0	1	0	1	460.8	426.68	0.620212295	1	2	1
721	2018	28C	SP	0	0	0	0	0	5	460.8	426.68	0.7939652	1	NA	NA
1395	2018	1A	LL	1	0	0	1	0	1	460.8	426.68	0.357765513	1	2	1
785	2018	1A	LL	0	0	0	1	0	4	460.8	426.68	-0.276759912	0	5	1
1110	2018	37	LL	0	0	0	0	0	1	460.8	426.68	-0.095330388	0	1	0
1109	2018	37	KS	0	0	0	0	0	1	460.8	426.68	1.046088758	0	1	0
1395	2018	1A	KS	1	0	0	0	0	1	460.8	426.68	0.357765513	1	2	1
1048	2018	37	KS	0	0	0	0	0	1	460.8	426.68	0.051911745	0	2	1
785	2018	1A	KS	0	0	0	1	0	4	460.8	426.68	-0.276759912	0	5	1
577	2018	1A	LL	0	0	0	0	0	8	460.8	426.68	-1.126166952	0	8	1
969	2018	9A	LL	0	0	0	0	0	2	460.8	426.68	0.043027125	1	NA	NA
877	2018	9A	LL	0	0	0	0	0	3	460.8	426.68	0.214042419	1	NA	NA
1404	2019	37B	KS	0	0	0	1	1	1	426.68	513.8	1.262298198	0	1	0
980	2019	8C	KS	0	1	2	1	0	2	426.68	513.8	0.551482385	0	3	1
1050	2019	10A	SR	1	1	0	1	0	2	426.68	513.8	0.674631539	0	3	1
869	2019	8C	KS	0	0	0	0	0	4	426.68	513.8	1.791241152	0	4	1
1220	2019	10A	CE	0	1	0	0	0	1	426.68	513.8	1.77231854	1	NA	NA
877	2019	8E	EW	0	0	0	0	0	4	426.68	513.8	1.166039876	1	NA	NA
1060	2019	8E	EW	0	0	0	1	0	2	426.68	513.8	0.21161773	0	2	1
980	2019	8C	SR	0	0	1	0	0	2	426.68	513.8	0.551482385	0	3	1
1049	2019	37B	CE	1	0	1	1	0	2	426.68	513.8	1.688746102	0	3	1
1049	2019	37B	CE	0	0	0	1	0	2	426.68	513.8	1.688746102	0	3	1
1211	2019	10A	CE	0	0	0	1	0	1	426.68	513.8	0.590313525	1	NA	NA
1285	2019	2A	EW	1	0	1	1	0	1	426.68	513.8	0.255831679	0	1	0
1073	2019	11	SR	1	0	1	1	0	2	426.68	513.8	-0.138250252	0	2	1
1419	2019	1A	EW	1	0	0	1	1	1	426.68	513.8	-0.10897174	1	NA	NA
1073	2019	4B	SR	0	0	0	1	0	2	426.68	513.8	-0.138250252	0	2	1
903	2019	11	KS	1	0	1	1	0	4	426.68	513.8	NA	0	2	1
1219	2019	9D	SR	0	0	0	1	0	1	426.68	513.8	0.643266609	0	1	0
969	2019	9A	JMW	0	0	0	1	0	3	426.68	513.8	0.822616782	1	NA	NA
1426	2019	9B	KS	0	0	0	1	1	1	426.68	513.8	0.535514651	0	1	0
1391	2019	58	EW	1	1	0	1	0	2	426.68	513.8	-1.821112218	0	2	1
980	2019	8C	CE	0	0	1	1	0	2	426.68	513.8	0.551482385	0	3	1
869	2019	8C	EW	0	1	0	1	0	4	426.68	513.8	1.791241152	0	4	1
1173	2019	58	CE	1	0	0	1	0	3	426.68	513.8	-0.135240286	1	NA	NA
1404	2019	37B	JMW	1	0	0	1	0	1	426.68	513.8	1.262298198	0	1	0
1226	2019	44	SR	0	0	0	0	0	1	426.68	513.8	-0.534676318	0	1	0
1049	2019	37B	JMW	0	0	0	1	0	2	426.68	513.8	1.688746102	0	3	1
1429	2019	44	EW	2	1	0	1	1	1	426.68	513.8	-0.422789483	1	NA	NA
969	2019	9A	JMW	0	1	0	1	0	3	426.68	513.8	0.822616782	1	NA	NA
861	2019	57	SR	0	0	1	0	0	4	426.68	513.8	0.940256188	1	NA	NA
1285	2019	2A	JMW	0	0	0	0	0	1	426.68	513.8	0.255831679	0	1	0
1395	2019	1A	CE	0	0	0	1	0	2	426.68	513.8	0.373268079	1	2	1
1073	2019	4B	KS	0	0	1	1	0	2	426.68	513.8	-0.138250252	0	2	1
1419	2019	1A	CE	0	0	0	0	0	1	426.68	513.8	-0.10897174	1	NA	NA
983	2019	11	KS	0	0	0	1	0	3	426.68	513.8	0.983098291	0	3	1
1442	2019	14B	JMW	1	1	0	1	1	1	426.68	513.8	-0.60868104	0	1	0
1306	2019	21	EW	2	1	1	1	0	1	426.68	513.8	-1.773444208	0	1	0
1301	2019	23A	KS	2	0	0	1	0	1	426.68	513.8	0.527279013	0	1	0
1439	2019	13B	JMW	0	0	0	1	1	1	426.68	513.8	NA	0	1	0
1079	2019	16	CE	2	0	0	1	0	2	426.68	513.8	0.004611267	0	2	1
939	2019	14B	JMW	0	0	0	1	0	4	426.68	513.8	0.021371447	0	4	1
935	2019	2C	SR	0	0	0	1	0	5	426.68	513.8	0.714586745	0	5	1
1444	2019	23A	CE	2	0	0	1	1	1	426.68	513.8	0.274424939	1	NA	NA
1302	2019	23A	KS	1	0	0	1	0	1	426.68	513.8	0.782358506	1	NA	NA
1295	2019	14B	SR	0	0	0	1	0	1	426.68	513.8	-0.214274055	1	NA	NA
1077	2019	15C	EW	1	1	0	1	0	2	426.68	513.8	0.447626844	1	NA	NA
980	2019	8C	JMW	0	2	1	1	0	2	426.68	513.8	0.551482385	0	3	1
861	2019	38	CE	0	1	1	0	0	4	426.68	513.8	0.940256188	1	NA	NA
1404	2019	37A	CE	0	0	0	1	0	1	426.68	513.8	1.262298198	0	1	0
1226	2019	44	EW	1	1	1	0	0	1	426.68	513.8	-0.534676318	0	1	0
1301	2019	23D	CE	1	0	0	1	0	1	426.68	513.8	0.527279013	0	1	0
1303	2019	20B	SR	0	0	1	1	0	1	426.68	513.8	0.703409664	0	1	0
1096	2019	25A	CE	0	0	0	1	0	2	426.68	513.8	0.675807916	0	2	1
685	2019	15C	JMW	0	0	0	0	0	6	426.68	513.8	0.686964529	0	6	1
1302	2019	23A	CE	2	0	0	1	0	1	426.68	513.8	0.782358506	1	NA	NA
1081	2019	23C	JMW	1	0	0	1	0	1	426.68	513.8	0.032190999	1	NA	NA
1004	2019	25E	CE	0	0	1	1	0	3	426.68	513.8	0.053256319	1	NA	NA
1301	2019	23A	SR	1	1	0	1	0	1	426.68	513.8	0.527279013	0	1	0
1077	2019	15C	CE	0	0	0	1	0	2	426.68	513.8	0.447626844	1	NA	NA
969	2019	12A	SR	1	1	0	1	0	3	426.68	513.8	0.822616782	1	NA	NA
877	2019	12A	CE	0	0	0	0	0	4	426.68	513.8	1.166039876	1	NA	NA
1403	2019	8A	CE	1	1	0	0	0	1	426.68	513.8	0.834375961	0	1	0
980	2019	8A	CE	0	1	1	NA	0	2	426.68	513.8	0.551482385	0	3	1
1221	2019	9D	SR	0	0	0	0	0	1	426.68	513.8	0.345947385	1	NA	NA
969	2019	9D	SR	1	0	0	1	0	3	426.68	513.8	0.822616782	1	NA	NA
1246	2019	47A	CE	1	2	0	1	0	1	426.68	513.8	0.506593322	0	1	0
1094	2019	7B	CE	0	0	0	1	0	2	426.68	513.8	0.886089239	0	2	1
1098	2019	29A	KS	2	2	0	0	0	2	426.68	513.8	0.643679403	0	2	1
1013	2019	29A	SR	1	0	0	1	0	4	426.68	513.8	0.769443422	0	4	1
822	2019	7A	CE	0	0	0	1	0	5	426.68	513.8	1.313245231	0	5	1
791	2019	45	SR	1	0	1	1	0	5	426.68	513.8	0.907976299	0	6	1
1243	2019	47A	EW	1	1	0	1	0	1	426.68	513.8	-0.873876075	1	NA	NA
1397	2019	28B	JMW	0	0	0	1	0	1	426.68	513.8	0.388759935	1	NA	NA
1102	2019	28A	JMW	0	0	0	1	0	2	426.68	513.8	-0.826208065	1	NA	NA
721	2019	28C	JMW	0	0	0	0	0	6	426.68	513.8	0.844945754	1	NA	NA
1393	2019	7A	CE	1	0	0	1	0	1	426.68	513.8	0.258215079	0	1	0
1201	2019	47B	JMW	1	2	0	1	0	3	426.68	513.8	-0.108637596	1	NA	NA
1022	2019	47B	SR	0	0	1	1	0	4	426.68	513.8	-0.61839196	1	NA	NA
1467	2019	47B	SR	0	0	0	1	1	1	426.68	513.8	0.751329969	1	NA	NA
1027	2019	34B	KS	1	0	0	1	0	2	426.68	513.8	1.573947378	0	3	1
1469	2019	34A	EW	2	1	0	1	1	1	426.68	513.8	-1.773444208	1	NA	NA
1368	2019	49	SR	1	2	0	1	0	1	426.68	513.8	0.830848255	0	1	0
1098	2019	29A	CE	0	1	1	0	0	2	426.68	513.8	0.643679403	0	2	1
1013	2019	29A	KS	0	0	0	1	0	4	426.68	513.8	0.769443422	0	4	1
1478	2019	42B	EW	2	2	1	1	1	1	426.68	513.8	-1.750912728	1	NA	NA
1016	2019	33C	JMW	0	0	0	1	0	3	426.68	513.8	0.260035877	1	NA	NA
1104	2019	42B	SR	0	0	0	1	0	2	426.68	513.8	0.079252076	1	NA	NA
1105	2019	40C	SR	1	0	0	1	0	2	426.68	513.8	-1.610691065	1	NA	NA
1388	2019	15C	SR	1	0	0	1	0	1	426.68	513.8	0.21722463	1	NA	NA
1016	2019	33B	CE	0	0	0	1	0	3	426.68	513.8	0.260035877	1	NA	NA
1077	2019	15C	KS	0	0	0	0	0	2	426.68	513.8	0.447626844	1	NA	NA
721	2019	29A	CE	0	0	0	0	0	6	426.68	513.8	0.844945754	1	NA	NA
1403	2019	8D	CE	0	1	1	0	0	1	426.68	513.8	0.834375961	0	1	0
1073	2019	11	SR	0	0	0	1	0	2	426.68	513.8	-0.138250252	0	2	1
980	2019	8D	EW	1	2	2	1	0	2	426.68	513.8	0.551482385	0	3	1
869	2019	8D	KS	0	0	0	1	0	4	426.68	513.8	1.791241152	0	4	1
791	2019	15C	CE	0	0	0	0	0	5	426.68	513.8	0.907976299	0	6	1
1073	2019	4B	EW	0	0	1	1	0	2	426.68	513.8	-0.138250252	0	2	1
1493	2019	83B	SR	1	2	0	1	1	1	426.68	513.8	-0.216785054	0	1	0
1346	2019	83A	SR	2	1	0	0	0	1	426.68	513.8	0.091987428	0	1	0
1354	2019	80B	KS	1	1	0	1	0	1	426.68	513.8	0.278340448	0	1	0
1380	2019	81	EW	1	0	0	1	0	1	426.68	513.8	-0.134253724	0	1	0
1204	2019	33D	SR	1	1	0	1	0	1	426.68	513.8	0.196512644	0	2	1
1205	2019	83D	CE	0	2	1	1	0	3	426.68	513.8	-0.382467738	0	3	1
1043	2019	83B	SR	0	0	1	1	0	2	426.68	513.8	0.560973254	0	3	1
1343	2019	83B	CE	0	0	1	1	0	1	426.68	513.8	-0.030902589	1	NA	NA
1349	2019	83A	SR	0	0	0	1	0	1	426.68	513.8	1.306270979	1	NA	NA
1118	2019	82B	KS	2	0	0	1	0	1	426.68	513.8	0.19122757	1	NA	NA
1039	2019	80A	EW	0	0	1	1	0	4	426.68	513.8	0.233270864	1	NA	NA
771	2019	85	SR	0	0	0	1	0	7	426.68	513.8	0.118077515	0	7	1
1513	2019	84A	KS	1	0	0	1	0	1	426.68	513.8	0.636115268	0	1	0
1513	2019	84G	SR	0	1	1	1	0	1	426.68	513.8	0.636115268	0	1	0
1285	2019	2A	CE	0	0	1	1	0	1	426.68	513.8	0.255831679	0	1	0
1380	2019	74	KS	1	0	0	1	0	1	426.68	513.8	-0.134253724	0	1	0
1073	2019	4B	CE	0	0	0	1	0	2	426.68	513.8	-0.138250252	0	2	1
1419	2019	1A	EW	1	0	0	1	0	1	426.68	513.8	-0.10897174	1	NA	NA
1382	2019	7A	KS	0	0	0	1	0	1	426.68	513.8	0.745294758	0	1	0
1079	2019	16A	EW	1	0	1	1	0	2	426.68	513.8	0.004611267	0	2	1
1079	2019	16A	KS	0	0	0	1	0	2	426.68	513.8	0.004611267	0	2	1
939	2019	16A	SR	0	0	0	1	0	4	426.68	513.8	0.021371447	0	4	1
822	2019	7A	KS	0	0	1	1	0	5	426.68	513.8	1.313245231	0	5	1
1343	2019	7A	KS	1	0	0	1	0	1	426.68	513.8	-0.030902589	1	NA	NA
1295	2019	14B	SR	1	0	0	1	0	1	426.68	513.8	-0.214274055	1	NA	NA
1141	2019	49a	KS	0	0	0	0	0	2	426.68	513.8	0.726168448	0	2	1
1073	2019	4B	EW	0	0	1	1	0	2	426.68	513.8	-0.138250252	0	2	1
1079	2019	14B	CE	1	0	0	1	0	2	426.68	513.8	0.004611267	0	2	1
1098	2019	29A	SR	0	0	0	1	0	2	426.68	513.8	0.643679403	0	2	1
1013	2019	29A	CE	0	0	0	1	0	4	426.68	513.8	0.769443422	0	4	1
939	2019	14B	EW	0	0	1	1	0	4	426.68	513.8	0.021371447	0	4	1
822	2019	7A	CE	1	1	0	1	0	5	426.68	513.8	1.313245231	0	5	1
685	2019	15C	SR	0	0	0	1	0	6	426.68	513.8	0.686964529	0	6	1
1295	2019	14B	SR	0	0	0	1	0	1	426.68	513.8	-0.214274055	1	NA	NA
1388	2019	15A	EW	0	0	1	1	0	1	426.68	513.8	0.21722463	1	NA	NA
1077	2019	15C	KS	0	0	0	1	0	2	426.68	513.8	0.447626844	1	NA	NA
1493	2019	83C	SR	0	1	1	1	0	1	426.68	513.8	-0.216785054	0	1	0
1513	2019	84E	KS	1	0	0	1	0	1	426.68	513.8	0.636115268	0	1	0
1528	2019	83D	CE	1	1	0	1	1	1	426.68	513.8	1.07090676	0	1	0
1354	2019	80A	SR	1	1	0	1	0	1	426.68	513.8	0.278340448	0	1	0
1380	2019	80A	CE	2	2	0	1	0	1	426.68	513.8	-0.134253724	0	1	0
1204	2019	83D	KS	2	0	0	1	0	1	426.68	513.8	0.196512644	0	2	1
1205	2019	83D	EW	1	1	1	1	0	3	426.68	513.8	-0.382467738	0	3	1
1043	2019	83C	EW	1	0	2	1	0	2	426.68	513.8	0.560973254	0	3	1
771	2019	84E	KS	0	0	0	0	0	7	426.68	513.8	0.118077515	0	7	1
1343	2019	83C	KS	1	0	0	1	0	1	426.68	513.8	-0.030902589	1	NA	NA
1332	2019	49A	EW	1	0	1	1	0	1	426.68	513.8	-0.451908562	0	1	0
980	2019	8C	KS	0	2	2	0	0	2	426.68	513.8	0.551482385	0	3	1
980	2019	8C	SR	0	2	1	NA	0	2	426.68	513.8	0.551482385	0	3	1
869	2019	8C	SR	0	0	0	1	0	4	426.68	513.8	1.791241152	0	4	1
1429	2019	44	EW	1	1	1	1	0	1	426.68	513.8	-0.422789483	1	NA	NA
1265	2019	41A	SR	0	0	0	1	0	1	426.68	513.8	1.026362073	0	1	0
922	2019	77A	CE	0	0	1	1	0	4	426.68	513.8	1.493607353	0	4	1
839	2019	71A	KS	1	0	0	1	0	6	426.68	513.8	0.665452575	0	6	1
700	2019	41A	CE	0	0	1	1	0	6	426.68	513.8	0.965072194	0	6	1
1259	2019	77C	SR	0	0	0	1	0	2	426.68	513.8	0.604432049	1	NA	NA
1319	2019	41A	SR	1	1	0	1	0	2	426.68	513.8	0.207512407	1	NA	NA
704	2019	77C	CE	1	0	0	1	0	7	426.68	513.8	1.093830367	1	NA	NA
1546	2019	41B	KS	1	1	0	1	1	1	426.68	513.8	2.291088232	0	1	0
1551	2019	70A	KS	2	0	0	1	1	1	426.68	513.8	1.881954963	0	1	0
1315	2019	41B	EW	1	1	2	1	0	1	426.68	513.8	0.09589155	0	1	0
1029	2019	77D	SR	1	1	0	1	0	4	426.68	513.8	0.149021953	0	4	1
1316	2019	41B	SR	0	0	0	1	0	1	426.68	513.8	0.328844184	1	NA	NA
1559	2019	9B	SR	0	0	0	1	1	1	426.68	513.8	0.623069639	0	1	0
1219	2019	9D	CE	0	1	0	1	0	1	426.68	513.8	0.643266609	0	1	0
1060	2019	9D	SR	0	0	1	1	0	2	426.68	513.8	0.21161773	0	2	1
869	2019	8C	CE	0	0	0	1	0	4	426.68	513.8	1.791241152	0	4	1
1221	2019	9D	EW	0	0	1	1	0	1	426.68	513.8	0.345947385	1	NA	NA
877	2019	9B	CE	0	0	0	0	0	4	426.68	513.8	1.166039876	1	NA	NA
1320	2019	61B	KS	1	0	0	1	0	2	426.68	513.8	0.836436796	0	2	1
1176	2019	70A	KS	1	0	0	1	0	3	426.68	513.8	1.561379113	0	3	1
700	2019	61B	KS	0	0	0	0	0	6	426.68	513.8	0.965072194	0	6	1
1395	2019	1A	CE	0	0	0	1	0	2	426.68	513.8	0.373268079	1	2	1
1079	2019	14B	KS	0	0	0	1	0	2	426.68	513.8	0.004611267	0	2	1
1098	2019	29A	KS	0	1	0	1	0	2	426.68	513.8	0.643679403	0	2	1
1193	2019	7A	KS	1	1	0	1	0	2	426.68	513.8	-0.134633354	0	2	1
1013	2019	29A	SR	0	0	0	1	0	4	426.68	513.8	0.769443422	0	4	1
939	2019	14B	SR	0	0	0	1	0	4	426.68	513.8	0.021371447	0	4	1
685	2019	15C	CE	0	0	0	1	0	6	426.68	513.8	0.686964529	0	6	1
1419	2019	1A	KS	0	0	0	1	0	1	426.68	513.8	-0.10897174	1	NA	NA
1295	2019	14B	SR	0	0	0	1	0	1	426.68	513.8	-0.214274055	1	NA	NA
1388	2019	15C	KS	0	0	0	1	0	1	426.68	513.8	0.21722463	1	NA	NA
1077	2019	15C	KS	1	0	1	1	0	2	426.68	513.8	0.447626844	1	NA	NA
721	2019	29A	CE	0	0	0	0	0	6	426.68	513.8	0.844945754	1	NA	NA
983	2019	4B	CE	0	0	1	1	0	3	426.68	513.8	0.983098291	0	3	1
1388	2019	15A	CE	1	0	0	1	0	1	426.68	513.8	0.21722463	1	NA	NA
1513	2019	84E	KS	1	0	0	1	0	1	426.68	513.8	0.636115268	0	1	0
1528	2019	83D	CE	2	0	0	1	0	1	426.68	513.8	1.07090676	0	1	0
1346	2019	83A	KS	2	1	0	0	0	1	426.68	513.8	0.091987428	0	1	0
1354	2019	80A	SR	1	0	0	1	0	1	426.68	513.8	0.278340448	0	1	0
1380	2019	80A	CE	0	0	0	1	0	1	426.68	513.8	-0.134253724	0	1	0
1043	2019	83C	SR	1	1	0	1	0	2	426.68	513.8	0.560973254	0	3	1
771	2019	84E	KS	1	0	1	1	0	7	426.68	513.8	0.118077515	0	7	1
1343	2019	83A	KS	1	0	0	1	0	1	426.68	513.8	-0.030902589	1	NA	NA
1349	2019	83A	KS	1	0	1	1	0	1	426.68	513.8	1.306270979	1	NA	NA
1493	2019	83A	KS	2	2	0	1	0	1	426.68	513.8	-0.216785054	0	1	0
1346	2019	83A	EW	2	1	1	1	0	1	426.68	513.8	0.091987428	0	1	0
1378	2019	83C	CE	1	0	0	1	0	2	426.68	513.8	1.257190443	0	2	1
1205	2019	83D	SR	0	0	0	1	0	3	426.68	513.8	-0.382467738	0	3	1
1039	2019	80A	SR	1	0	0	1	0	4	426.68	513.8	0.233270864	1	NA	NA
1568	2019	88A	SR	1	0	0	1	1	1	426.68	513.8	1.282579267	0	1	0
1348	2019	88A	SR	0	0	0	1	0	1	426.68	513.8	1.000492463	0	1	0
1184	2019	88B	KS	1	0	0	1	0	2	426.68	513.8	1.420980132	0	2	1
839	2019	88D	KS	1	0	0	1	0	6	426.68	513.8	0.665452575	0	6	1
1581	2019	88D	KS	2	0	0	1	1	1	426.68	513.8	0.997635119	1	NA	NA
1179	2019	88B	CE	1	1	1	1	0	2	426.68	513.8	0.124315037	1	NA	NA
1426	2019	9B	KS	1	0	0	1	0	1	426.68	513.8	0.535514651	0	1	0
1219	2019	9D	KS	1	1	0	1	0	1	426.68	513.8	0.643266609	0	1	0
1285	2019	2A	SR	0	0	0	0	0	1	426.68	513.8	0.255831679	0	1	0
1141	2019	49A	SR	0	0	0	0	0	2	426.68	513.8	0.726168448	0	2	1
1060	2019	9D	SR	0	0	0	1	0	2	426.68	513.8	0.21161773	0	2	1
980	2019	8C	KS	0	2	1	0	0	2	426.68	513.8	0.551482385	0	3	1
869	2019	8C	KS	0	0	0	0	0	4	426.68	513.8	1.791241152	0	4	1
969	2019	9D	KS	2	2	0	1	0	3	426.68	513.8	0.822616782	1	NA	NA
877	2019	9A	KS	0	0	0	0	0	4	426.68	513.8	1.166039876	1	NA	NA
935	2019	2A	SR	0	0	0	1	0	5	426.68	513.8	0.714586745	0	5	1
1397	2019	28C	SR	0	1	2	1	0	1	426.68	513.8	0.388759935	1	NA	NA
721	2019	28C	EW	0	0	0	0	0	6	426.68	513.8	0.844945754	1	NA	NA
1397	2019	29D	KS	0	1	0	0	0	1	426.68	513.8	0.388759935	1	NA	NA
1073	2019	4B	SR	1	0	0	1	0	2	426.68	513.8	-0.138250252	0	2	1
1079	2019	14B	SR	1	0	0	1	0	2	426.68	513.8	0.004611267	0	2	1
983	2019	4B	SR	0	0	1	1	0	3	426.68	513.8	0.983098291	0	3	1
934	2019	14B	SR	0	0	0	1	0	3	426.68	513.8	0.226579611	0	4	1
822	2019	7A	KS	0	0	0	1	0	5	426.68	513.8	1.313245231	0	5	1
685	2019	15C	KS	0	0	0	1	0	6	426.68	513.8	0.686964529	0	6	1
1908	2019	29A	JR	1	0	0	1	0	1	426.68	513.8	NA	1	NA	NA
1295	2019	14B	SR	0	1	0	1	0	1	426.68	513.8	-0.214274055	1	NA	NA
1388	2019	15C	JR	0	0	0	1	0	1	426.68	513.8	0.21722463	1	NA	NA
1077	2019	15C	KS	0	0	0	1	0	2	426.68	513.8	0.447626844	1	NA	NA
1013	2019	29A	JR	0	0	0	1	0	4	426.68	513.8	0.769443422	0	4	1
1419	2019	1A	SR	0	0	0	1	0	1	426.68	513.8	-0.10897174	1	NA	NA
1295	2019	14B	JR	1	0	0	1	0	1	426.68	513.8	-0.214274055	1	NA	NA
1513	2019	84E	KS	1	0	1	1	0	1	426.68	513.8	0.636115268	0	1	0
1346	2019	83C	EW	1	1	0	1	0	1	426.68	513.8	0.091987428	0	1	0
1354	2019	80A	KS	2	1	0	1	0	1	426.68	513.8	0.278340448	0	1	0
1380	2019	80A	EW	1	0	0	1	0	1	426.68	513.8	-0.134253724	0	1	0
771	2019	84E	JR	1	0	0	1	0	7	426.68	513.8	0.118077515	0	7	1
1043	2019	83C	SR	1	0	1	1	0	2	426.68	513.8	0.560973254	0	3	1
1343	2019	83C	CE	0	1	1	1	0	1	426.68	513.8	-0.030902589	1	NA	NA
869	2019	12	CE	0	0	0	1	0	4	426.68	513.8	1.791241152	0	4	1
869	2019	12	CE	0	0	0	1	0	4	426.68	513.8	1.791241152	0	4	1
1219	2019	9B	EW	0	0	0	1	0	1	426.68	513.8	0.643266609	0	1	0
1403	2019	9B	JR	0	1	0	1	0	1	426.68	513.8	0.834375961	0	1	0
969	2019	9C	EW	0	1	1	1	0	3	426.68	513.8	0.822616782	1	NA	NA
1073	2019	4B	CE	0	0	0	1	0	2	426.68	513.8	-0.138250252	0	2	1
983	2019	11	CE	0	0	1	1	0	3	426.68	513.8	0.983098291	0	3	1
1221	2019	9C	SR	0	0	0	1	0	1	426.68	513.8	0.345947385	1	NA	NA
1285	2019	1A	SR	0	0	0	1	0	1	426.68	513.8	0.255831679	0	1	0
1395	2019	1A	SR	0	0	0	1	0	2	426.68	513.8	0.373268079	1	2	1
1079	2019	14B	JR	0	0	0	1	0	2	426.68	513.8	0.004611267	0	2	1
1098	2019	29A	SR	0	0	0	1	0	2	426.68	513.8	0.643679403	0	2	1
1013	2019	29A	JR	0	0	0	1	0	4	426.68	513.8	0.769443422	0	4	1
1295	2019	14B	JR	0	0	0	1	0	1	426.68	513.8	-0.214274055	1	NA	NA
1077	2019	15C	JR	0	0	0	1	0	2	426.68	513.8	0.447626844	1	NA	NA
685	2019	15A	SR	0	0	0	1	0	6	426.68	513.8	0.686964529	0	6	1
1513	2019	84E	JR	1	0	1	1	0	1	426.68	513.8	0.636115268	0	1	0
1346	2019	83A	JR	2	2	1	1	0	1	426.68	513.8	0.091987428	0	1	0
1043	2019	83C	SR	0	1	2	NA	0	2	426.68	513.8	0.560973254	0	3	1
1043	2019	83C	SR	1	0	0	1	0	2	426.68	513.8	0.560973254	0	3	1
771	2019	84E	SR	0	0	0	1	0	7	426.68	513.8	0.118077515	0	7	1
1343	2019	83C	SR	1	0	0	1	0	1	426.68	513.8	-0.030902589	1	NA	NA
1039	2019	80A	SR	2	0	0	1	0	4	426.68	513.8	0.233270864	1	NA	NA
1265	2019	41B	JR	1	1	1	1	0	1	426.68	513.8	1.026362073	0	1	0
877	2019	9D	SR	0	0	0	0	0	4	426.68	513.8	1.166039876	1	NA	NA
1332	2019	49A	SR	0	0	0	1	0	1	426.68	513.8	-0.451908562	0	1	0
1368	2019	49A	SR	1	0	0	1	0	1	426.68	513.8	0.830848255	0	1	0
1141	2019	49A	EW	0	0	0	0	0	2	426.68	513.8	0.726168448	0	2	1
934	2019	14B	SR	0	0	0	1	0	3	426.68	513.8	0.226579611	0	4	1
1382	2019	7A	JR	0	0	0	1	0	1	426.68	513.8	0.745294758	0	1	0
1098	2019	29A	KS	0	0	0	1	0	2	426.68	513.8	0.643679403	0	2	1
822	2019	7A	KS	0	0	0	1	0	5	426.68	513.8	1.313245231	0	5	1
685	2019	15A	KS	0	0	0	1	0	6	426.68	513.8	0.686964529	0	6	1
1285	2019	1A	JR	0	0	1	1	0	1	426.68	513.8	0.255831679	0	1	0
1395	2019	1A	JR	0	0	0	0	0	2	426.68	513.8	0.373268079	1	2	1
1073	2019	4B	KS	0	0	0	1	0	2	426.68	513.8	-0.138250252	0	2	1
939	2019	14B	KS	0	0	0	1	0	4	426.68	513.8	0.021371447	0	4	1
1295	2019	14B	KS	1	0	0	1	0	1	426.68	513.8	-0.214274055	1	NA	NA
983	2019	4B	JR	0	0	1	1	0	3	426.68	513.8	0.983098291	0	3	1
1419	2019	1A	JR	0	0	0	0	0	1	426.68	513.8	-0.10897174	1	NA	NA
1513	2019	84E	KS	0	0	0	1	0	1	426.68	513.8	0.636115268	0	1	0
1346	2019	83A	KS	2	1	1	1	0	1	426.68	513.8	0.091987428	0	1	0
1354	2019	80A	JR	1	0	0	1	0	1	426.68	513.8	0.278340448	0	1	0
1043	2019	83C	KS	0	0	0	1	0	2	426.68	513.8	0.560973254	0	3	1
771	2019	84E	KS	1	0	0	1	0	7	426.68	513.8	0.118077515	0	7	1
1343	2019	83C	AC	1	0	0	1	0	1	426.68	513.8	-0.030902589	1	NA	NA
1403	2019	8A	AC	1	0	0	1	0	1	426.68	513.8	0.834375961	0	1	0
725	2019	61B	AC	0	0	0	1	0	6	426.68	513.8	0.594646151	1	NA	NA
869	2019	8D	AC	0	0	0	1	0	4	426.68	513.8	1.791241152	0	4	1
969	2019	9D	JR	2	1	1	1	0	3	426.68	513.8	0.822616782	1	NA	NA
1320	2019	41B	JR	0	0	0	1	0	2	426.68	513.8	0.836436796	0	2	1
700	2019	41B	AC	0	0	0	1	0	6	426.68	513.8	0.965072194	0	6	1
685	2019	15A	JR	0	0	0	0	0	6	426.68	513.8	0.686964529	0	6	1
1077	2019	15A	JR	0	0	0	1	0	2	426.68	513.8	0.447626844	1	NA	NA
1395	2019	1A	KS	0	0	0	1	0	2	426.68	513.8	0.373268079	1	2	1
1073	2019	4B	KS	0	0	0	1	0	2	426.68	513.8	-0.138250252	0	2	1
1079	2019	14B	KS	1	0	0	1	0	2	426.68	513.8	0.004611267	0	2	1
939	2019	14B	AC	1	0	0	1	0	4	426.68	513.8	0.021371447	0	4	1
822	2019	7A	JR	0	0	0	1	0	5	426.68	513.8	1.313245231	0	5	1
1419	2019	1A	AC	0	0	0	1	0	1	426.68	513.8	-0.10897174	1	NA	NA
1295	2019	14B	AC	0	0	0	1	0	1	426.68	513.8	-0.214274055	1	NA	NA
1285	2019	1A	AC	0	0	1	1	0	1	426.68	513.8	0.255831679	0	1	0
1513	2019	84E	AC	1	0	0	0	0	1	426.68	513.8	0.636115268	0	1	0
1346	2019	83A	JR	2	1	0	1	0	1	426.68	513.8	0.091987428	0	1	0
1354	2019	80A	JR	1	0	0	1	0	1	426.68	513.8	0.278340448	0	1	0
1378	2019	83C	AC	1	0	0	1	0	2	426.68	513.8	1.257190443	0	2	1
1043	2019	83C	AC	1	0	1	1	0	2	426.68	513.8	0.560973254	0	3	1
771	2019	84E	AC	0	0	0	1	0	7	426.68	513.8	0.118077515	0	7	1
1343	2019	83C	KS	0	0	1	1	0	1	426.68	513.8	-0.030902589	1	NA	NA
969	2019	9D	JR	1	1	0	1	0	3	426.68	513.8	0.822616782	1	NA	NA
877	2019	9B	AC	0	0	0	0	0	4	426.68	513.8	1.166039876	1	NA	NA
1395	2019	1A	JR	0	0	0	1	0	2	426.68	513.8	0.373268079	1	2	1
1073	2019	4B	AC	1	0	0	1	0	2	426.68	513.8	-0.138250252	0	2	1
1079	2019	14B	AC	2	0	0	1	0	2	426.68	513.8	0.004611267	0	2	1
685	2019	15A	AC	0	0	0	1	0	6	426.68	513.8	0.686964529	0	6	1
1419	2019	1A	KS	0	0	0	0	0	1	426.68	513.8	-0.10897174	1	NA	NA
1908	2019	29A	JR	0	2	0	1	0	1	426.68	513.8	NA	1	NA	NA
1295	2019	14B	AC	1	0	0	1	0	1	426.68	513.8	-0.214274055	1	NA	NA
1077	2019	15C	AC	1	0	0	1	0	2	426.68	513.8	0.447626844	1	NA	NA
1285	2019	1A	AC	0	0	1	1	0	1	426.68	513.8	0.255831679	0	1	0
1346	2019	83D	AC	1	1	0	1	0	1	426.68	513.8	0.091987428	0	1	0
1205	2019	83D	AC	1	0	0	1	0	3	426.68	513.8	-0.382467738	0	3	1
1043	2019	83C	AC	1	0	1	1	0	2	426.68	513.8	0.560973254	0	3	1
771	2019	84E	JR	0	0	0	1	0	7	426.68	513.8	0.118077515	0	7	1
1343	2019	83C	AC	0	0	1	1	0	1	426.68	513.8	-0.030902589	1	NA	NA
969	2019	9C	AC	1	2	0	1	0	3	426.68	513.8	0.822616782	1	NA	NA
877	2019	9A	AC	0	0	0	0	0	4	426.68	513.8	1.166039876	1	NA	NA
1211	2019	10C	AC	1	0	0	1	0	1	426.68	513.8	0.590313525	1	NA	NA
1220	2019	10A	AC	1	0	0	1	0	1	426.68	513.8	1.77231854	1	NA	NA
1388	2019	15B	JR	0	0	0	1	0	1	426.68	513.8	0.21722463	1	NA	NA
1039	2019	74	AC	1	0	0	1	0	4	426.68	513.8	0.233270864	1	NA	NA
1380	2019	80A	AC	1	0	0	1	0	1	426.68	513.8	-0.134253724	0	1	0
1096	2019	25A	AC	1	1	0	1	0	2	426.68	513.8	0.675807916	0	2	1
1395	2019	1A	JR	0	0	0	0	0	2	426.68	513.8	0.373268079	1	2	1
1073	2019	4B	AC	1	0	0	1	0	2	426.68	513.8	-0.138250252	0	2	1
1079	2019	14B	AC	1	0	0	1	0	2	426.68	513.8	0.004611267	0	2	1
1098	2019	29A	AC	0	0	0	1	0	2	426.68	513.8	0.643679403	0	2	1
1013	2019	29A	JR	1	0	0	1	0	4	426.68	513.8	0.769443422	0	4	1
939	2019	14B	AC	1	0	0	1	0	4	426.68	513.8	0.021371447	0	4	1
1612	2019	11	AC	2	0	1	1	0	1	426.68	513.8	1.226857498	1	NA	NA
1295	2019	14B	AC	1	0	0	1	0	1	426.68	513.8	-0.214274055	1	NA	NA
1077	2019	15C	JR	0	0	0	1	0	2	426.68	513.8	0.447626844	1	NA	NA
1382	2019	7A	JR	0	0	0	1	0	1	426.68	513.8	0.745294758	0	1	0
983	2019	11	AC	1	0	0	1	0	3	426.68	513.8	0.983098291	0	3	1
685	2019	15A	JR	0	0	0	1	0	6	426.68	513.8	0.686964529	0	6	1
1419	2019	1A	JR	0	0	0	1	0	1	426.68	513.8	-0.10897174	1	NA	NA
1346	2019	83A	AC	2	0	0	1	0	1	426.68	513.8	0.091987428	0	1	0
1043	2019	83C	AC	1	0	1	1	0	2	426.68	513.8	0.560973254	0	3	1
771	2019	84E	JR	0	0	0	1	0	7	426.68	513.8	0.118077515	0	7	1
1039	2019	80A	JR	0	0	0	1	0	4	426.68	513.8	0.233270864	1	NA	NA
1246	2019	47A	AC	1	0	0	1	0	1	426.68	513.8	0.506593322	0	1	0
1651	2021	9B	SK	1	1	0	1	1	1	707.075	NA	0.434750352	NA	NA	NA
1652	2021	9B	RCJ	1	0	0	1	1	1	707.075	NA	-1.09529699	NA	NA	NA
1653	2021	9A	SK	1	0	0	1	1	1	707.075	NA	-0.746045358	NA	NA	NA
1605	2021	9A	CK	1	1	0	1	0	1	707.075	NA	0.121028079	NA	NA	NA
1221	2021	9D	CEK	0	2	1	1	1	3	707.075	NA	0.748472625	NA	NA	NA
877	2021	9B	KS	0	0	0	0	0	6	707.075	NA	0.828635332	NA	NA	NA
1655	2021	9A	SK	1	0	0	1	1	1	707.075	NA	0.160021715	NA	NA	NA
969	2021	8C	RCJ	1	2	0	1	0	5	707.075	NA	0.015003698	NA	NA	NA
1604	2021	9D	CEK	0	0	0	1	1	1	707.075	NA	0.089392611	NA	NA	NA
1662	2021	74	CEK	1	0	0	1	1	1	707.075	NA	0.005765628	NA	NA	NA
1663	2021	84E	RCJ	1	0	0	1	1	1	707.075	NA	-0.53198261	NA	NA	NA
1665	2021	74	SK	1	0	0	1	1	1	707.075	NA	1.436583059	NA	NA	NA
1039	2021	74	RCJ	1	0	1	1	0	6	707.075	NA	0.516354227	NA	NA	NA
1495	2021	74	RCJ	1	2	1	1	0	1	707.075	NA	0.204511858	NA	NA	NA
1675	2021	80A	KS	2	0	0	1	1	1	707.075	NA	0.165661427	NA	NA	NA
1118	2021	82B	SK	1	0	0	1	0	3	707.075	NA	-0.544550874	NA	NA	NA
1495	2021	80A	KS	1	2	1	1	0	1	707.075	NA	0.204511858	NA	NA	NA
1039	2021	80A	RCJ	1	0	0	1	0	6	707.075	NA	0.516354227	NA	NA	NA
1681	2021	83D	RCJ	1	0	1	1	1	1	707.075	NA	-0.090000006	NA	NA	NA
1682	2021	83C	CEK	1	0	1	1	1	1	707.075	NA	-0.371657197	NA	NA	NA
1685	2021	83B	RCJ	1	0	2	1	1	1	707.075	NA	-0.397652954	NA	NA	NA
1343	2021	83C	KS	1	0	1	1	0	3	707.075	NA	0.185158245	NA	NA	NA
1349	2021	83A	SK	1	1	0	1	0	2	707.075	NA	0.076824346	NA	NA	NA
918	2021	85	KS	2	0	0	1	0	7	707.075	NA	0.069895793	NA	NA	NA
1689	2021	2A	RCJ	1	0	0	1	1	1	707.075	NA	0.292328263	NA	NA	NA
1691	2021	1B	CEK	2	2	0	0	1	1	707.075	NA	-0.119030427	NA	NA	NA
1694	2021	1A	KS	2	2	0	1	1	1	707.075	NA	NA	NA	NA	NA
1695	2021	2A	CEK	1	2	0	1	1	1	707.075	NA	0.617392439	NA	NA	NA
1698	2021	22A	CEK	1	1	0	1	1	1	707.075	NA	0.54188913	NA	NA	NA
1702	2021	2B	RCJ	1	1	0	1	1	1	707.075	NA	0.550227611	NA	NA	NA
1705	2021	22A	CEK	2	2	0	1	1	1	707.075	NA	-0.070717996	NA	NA	NA
1419	2021	1A	KS	1	0	0	1	0	3	707.075	NA	0.035378763	NA	NA	NA
1422	2021	1A	KS	1	1	1	1	0	1	707.075	NA	0.185158245	NA	NA	NA
1624	2021	1A	CEK	1	1	0	1	1	1	707.075	NA	0.147023837	NA	NA	NA
1709	2021	1A	KS	2	0	0	1	1	1	707.075	NA	1.532778308	NA	NA	NA
1698	2021	22B	CEK	1	0	1	1	0	1	707.075	NA	0.54188913	NA	NA	NA
1716	2021	68	KS	1	1	0	1	1	1	707.075	NA	0.377119126	NA	NA	NA
1717	2021	68	KS	2	1	1	1	1	1	707.075	NA	-0.269535828	NA	NA	NA
1720	2021	16A	KS	2	0	1	1	1	1	707.075	NA	-0.629261014	NA	NA	NA
1721	2021	3	RCJ	1	0	0	1	1	1	707.075	NA	-0.557548753	NA	NA	NA
1420	2021	4B	RCJ	2	2	0	1	0	2	707.075	NA	0.108567218	NA	NA	NA
1610	2021	16C	CEK	1	2	0	1	1	1	707.075	NA	-0.38003604	NA	NA	NA
1286	2021	22B	CEK	1	1	0	1	1	4	707.075	NA	0.070325407	NA	NA	NA
1295	2021	16A	KS	1	0	0	1	0	2	707.075	NA	-0.066313767	NA	NA	NA
1705	2021	22B	CEK	1	1	0	1	0	1	707.075	NA	-0.070717996	NA	NA	NA
1612	2021	4B	RCJ	1	0	0	1	0	3	707.075	NA	0.684772074	NA	NA	NA
1736	2021	24	RCJ	1	0	0	1	1	1	707.075	NA	0.248858796	NA	NA	NA
1740	2021	21	SK	1	2	0	1	1	1	707.075	NA	0.011834953	NA	NA	NA
1741	2021	24	RCJ	1	0	0	1	1	1	707.075	NA	0.608073644	NA	NA	NA
1440	2021	15C	KS	1	1	0	1	0	2	707.075	NA	-0.085810585	NA	NA	NA
1488	2021	15A	CEK	1	1	1	1	1	1	707.075	NA	-0.198763519	NA	NA	NA
1388	2021	15A	CEK	0	0	0	1	1	2	707.075	NA	-0.236897927	NA	NA	NA
1077	2021	15C	SK	0	0	1	1	0	4	707.075	NA	-0.035260239	NA	NA	NA
1745	2021	23A	RCJ	1	0	1	1	1	1	707.075	NA	-0.27610637	NA	NA	NA
1746	2021	15C	SK	1	0	0	1	1	1	707.075	NA	1.373403518	NA	NA	NA
1081	2021	24	RCJ	1	1	0	1	0	3	707.075	NA	0.396615944	NA	NA	NA
1495	2021	74B	KS	1	2	0	1	0	1	707.075	NA	0.204511858	NA	NA	NA
1745	2021	23B	KS	2	0	0	1	0	1	707.075	NA	-0.27610637	NA	NA	NA
1752	2021	20D	KS	2	1	1	1	1	1	707.075	NA	1.279721923	NA	NA	NA
1754	2021	25A	SK	1	0	2	1	1	1	707.075	NA	-0.174929514	NA	NA	NA
1755	2021	25D	CEK	2	1	0	1	1	1	707.075	NA	1.030129815	NA	NA	NA
1756	2021	20D	KS	2	0	1	1	1	1	707.075	NA	-0.031066256	NA	NA	NA
1685	2021	83B	RCJ	1	0	1	1	0	1	707.075	NA	-0.397652954	NA	NA	NA
1004	2021	25D	CEK	1	1	1	1	1	5	707.075	NA	0.576008562	NA	NA	NA
1039	2021	74	CEK	0	0	0	1	0	6	707.075	NA	0.516354227	NA	NA	NA
1772	2021	40B	RCJ	0	0	0	1	1	1	707.075	NA	-0.331575843	NA	NA	NA
1773	2021	27B	SK	1	0	1	1	1	1	707.075	NA	-1.145999663	NA	NA	NA
1774	2021	27B	KS	1	0	0	1	1	1	707.075	NA	1.017131937	NA	NA	NA
1777	2021	40	SK	1	0	0	1	1	1	707.075	NA	-0.94811266	NA	NA	NA
1469	2021	33B	CEK	1	0	0	1	1	3	707.075	NA	0.182882248	NA	NA	NA
1016	2021	33A	CEK	1	1	0	1	1	5	707.075	NA	0.377119126	NA	NA	NA
1752	2021	20B	CEK	1	0	0	1	0	1	707.075	NA	1.279721923	NA	NA	NA
1782	2021	27B	CEK	1	0	0	1	1	1	707.075	NA	0.364121248	NA	NA	NA
1783	2021	42B	SK	2	0	1	1	1	1	707.075	NA	-0.198763519	NA	NA	NA
1429	2021	42B	CEK	1	0	0	1	1	3	707.075	NA	0.053281311	NA	NA	NA
1756	2021	20A	CEK	1	2	1	1	0	1	707.075	NA	-0.031066256	NA	NA	NA
1789	2021	33A	CEK	1	1	1	1	1	1	707.075	NA	0.697340338	NA	NA	NA
1004	2021	27B	SK	1	0	1	1	0	5	707.075	NA	0.576008562	NA	NA	NA
1794	2021	33B	CEK	2	0	0	1	1	1	707.075	NA	-0.358659318	NA	NA	NA
1478	2021	42B	RCJ	1	0	0	1	0	3	707.075	NA	-0.153270944	NA	NA	NA
1795	2021	40A	ZE	1	0	0	1	1	1	707.075	NA	-0.346091053	NA	NA	NA
1796	2021	34B	CEK	1	0	0	1	1	1	707.075	NA	0.009444711	NA	NA	NA
1798	2021	34B	JMW	1	0	0	1	1	1	707.075	NA	-0.691448795	NA	NA	NA
1802	2021	40F	CEK	1	1	0	1	1	1	707.075	NA	0.313418575	NA	NA	NA
1469	2021	35	SK	1	0	0	1	0	3	707.075	NA	0.182882248	NA	NA	NA
1474	2021	40C	RCJ	0	0	0	1	0	2	707.075	NA	0.207689725	NA	NA	NA
1475	2021	40F	JMW	1	0	0	1	0	2	707.075	NA	0.284817769	NA	NA	NA
1482	2021	40F	JMW	1	0	0	1	0	2	707.075	NA	-0.032153973	NA	NA	NA
1105	2021	40C	RCJ	1	0	0	0	0	4	707.075	NA	0.229791592	NA	NA	NA
1479	2021	40F	JMW	1	0	0	1	0	2	707.075	NA	-1.210129828	NA	NA	NA
1808	2021	31C	KS	2	1	0	1	1	1	707.075	NA	0.03783071	NA	NA	NA
1815	2021	29C	ZE	2	0	0	1	1	1	707.075	NA	0.230221206	NA	NA	NA
1816	2021	29B	RCJ	1	1	0	1	1	1	707.075	NA	0.338984718	NA	NA	NA
1465	2021	29B	JMW	1	1	0	1	0	2	707.075	NA	1.167316815	NA	NA	NA
1102	2021	31B	CEK	0	1	0	1	1	4	707.075	NA	0.251741132	NA	NA	NA
1022	2021	47B	KS	1	0	0	1	0	6	707.075	NA	0.143774367	NA	NA	NA
1717	2021	68	JMW	1	0	0	1	0	1	707.075	NA	-0.269535828	NA	NA	NA
1828	2021	29A	KS	2	0	0	1	1	1	707.075	NA	1.203023493	NA	NA	NA
1830	2021	45A	CEK	1	0	0	1	1	1	707.075	NA	0.005765628	NA	NA	NA
2001	2021	68B	JMW	1	0	0	1	0	1	707.075	NA	-1.599336666	NA	NA	NA
1420	2021	68	JMW	0	0	0	1	0	2	707.075	NA	0.108567218	NA	NA	NA
1397	2021	48B	RCJ	0	1	1	1	0	2	707.075	NA	1.075192777	NA	NA	NA
721	2021	7A	CEK	0	0	0	0	1	8	707.075	NA	-0.323559573	NA	NA	NA
1716	2021	68	CEK	1	0	0	1	0	1	707.075	NA	0.377119126	NA	NA	NA
1832	2021	36B	KS	2	0	0	1	1	1	707.075	NA	0.959930325	NA	NA	NA
1838	2021	45A	ZE	2	0	0	1	1	1	707.075	NA	-0.531552996	NA	NA	NA
1828	2021	29A	KS	2	0	0	1	0	1	707.075	NA	1.203023493	NA	NA	NA
1647	2021	45B	ZE	1	0	0	1	1	1	707.075	NA	NA	NA	NA	NA
1102	2021	31B	RCJ	0	0	0	1	0	4	707.075	NA	0.251741132	NA	NA	NA
1840	2021	41A	RCJ	1	0	0	1	1	1	707.075	NA	-0.269822237	NA	NA	NA
1841	2021	61B	SK	1	0	0	1	1	1	707.075	NA	-0.023989937	NA	NA	NA
1842	2021	88A	KS	2	0	1	1	1	1	707.075	NA	1.343852088	NA	NA	NA
1847	2021	77C	SK	2	0	0	1	1	1	707.075	NA	-0.909405434	NA	NA	NA
1581	2021	71A	RCJ	1	0	0	1	0	3	707.075	NA	-0.070932802	NA	NA	NA
1578	2021	71A	JMW	0	0	0	1	0	2	707.075	NA	NA	NA	NA	NA
1547	2021	42A	CEK	0	0	0	1	1	1	707.075	NA	0.440819678	NA	NA	NA
1256	2021	88B	KS	1	0	1	1	0	4	707.075	NA	0.185158245	NA	NA	NA
1259	2021	77A	SK	1	0	0	1	0	4	707.075	NA	-0.739546419	NA	NA	NA
1319	2021	41A	RCJ	0	0	0	1	0	4	707.075	NA	0.722906482	NA	NA	NA
704	2021	77C	JMW	0	0	0	1	0	9	707.075	NA	-0.032368781	NA	NA	NA
1542	2021	77E	JMW	1	0	0	1	0	1	707.075	NA	-1.152928216	NA	NA	NA
1870	2021	70B	ZE	2	1	0	1	1	1	707.075	NA	0.389687391	NA	NA	NA
1872	2021	61B	CEK	1	0	0	1	1	1	707.075	NA	-0.333522789	NA	NA	NA
1876	2021	88C	ZE	2	0	1	1	1	1	707.075	NA	0.607214416	NA	NA	NA
1592	2021	71A	KS	2	0	1	1	0	3	707.075	NA	1.202593879	NA	NA	NA
1629	2021	71B	ZE	2	0	1	1	1	1	707.075	NA	0.338984718	NA	NA	NA
1335	2021	70B	ZE	2	0	0	1	1	3	707.075	NA	1.618580725	NA	NA	NA
1887	2021	71B	ZE	1	1	0	1	1	1	707.075	NA	-0.167128051	NA	NA	NA
1888	2021	71B	SK	1	0	0	1	1	1	707.075	NA	-0.762507513	NA	NA	NA
1889	2021	72	CEK	2	1	0	1	1	1	707.075	NA	0.188192908	NA	NA	NA
1890	2021	77C	CEK	1	0	1	1	1	1	707.075	NA	-0.45528418	NA	NA	NA
1891	2021	61B	RCJ	1	0	0	1	1	1	707.075	NA	0.294780985	NA	NA	NA
1536	2021	72	RCJ	1	0	1	1	0	2	707.075	NA	-0.45853365	NA	NA	NA
725	2021	72	JMW	1	0	0	1	0	8	707.075	NA	-0.775075778	NA	NA	NA
1841	2021	61B	ZE	1	0	0	1	0	1	707.075	NA	-0.023989937	NA	NA	NA
1316	2021	61B	SK	0	0	0	1	0	3	707.075	NA	0.639709113	NA	NA	NA
704	2021	77C	RCJ	0	0	0	1	0	9	707.075	NA	-0.032368781	NA	NA	NA
1901	2021	10A	KS	1	0	0	1	1	1	707.075	NA	0.011834953	NA	NA	NA
1903	2021	37A	JMW	0	0	0	1	1	1	707.075	NA	0.371479415	NA	NA	NA
1904	2021	37B	CEK	0	0	1	1	1	1	707.075	NA	-0.49255936	NA	NA	NA
1908	2021	57	KS	1	0	0	1	1	3	707.075	NA	2.72700151	NA	NA	NA
1635	2021	10A	SK	1	1	0	1	0	1	707.075	NA	-0.102568271	NA	NA	NA
1211	2021	10A	RCJ	0	0	0	1	0	3	707.075	NA	-0.256609552	NA	NA	NA
861	2021	57	ZE	0	0	1	0	1	6	707.075	NA	2.259882377	NA	NA	NA
1173	2021	58A	SK	1	0	0	1	0	5	707.075	NA	-0.313596357	NA	NA	NA
1746	2021	15C	KS	1	0	0	1	0	1	707.075	NA	1.373403518	NA	NA	NA
1440	2021	15C	ZE	1	0	0	0	0	2	707.075	NA	-0.085810585	NA	NA	NA
1422	2021	1A	KS	0	0	0	1	0	1	707.075	NA	0.185158245	NA	NA	NA
1610	2021	16A	KS	1	1	0	1	0	1	707.075	NA	-0.38003604	NA	NA	NA
1295	2021	16A	KS	1	0	0	1	0	2	707.075	NA	-0.066313767	NA	NA	NA
969	2021	8C	JMW	0	1	0	1	0	5	707.075	NA	0.015003698	NA	NA	NA
1691	2021	1A	KS	1	0	1	1	0	1	707.075	NA	-0.119030427	NA	NA	NA
1698	2021	22A	KS	1	0	0	1	0	1	707.075	NA	0.54188913	NA	NA	NA
1720	2021	16A	JMW	0	0	0	1	0	1	707.075	NA	-0.629261014	NA	NA	NA
1928	2021	57	SK	1	0	1	1	1	1	707.075	NA	-0.397652954	NA	NA	NA
1220	2021	10B	RCJ	1	0	0	0	0	3	707.075	NA	1.112673642	NA	NA	NA
1932	2021	49A	RCJ	1	0	1	1	1	1	707.075	NA	0.050398975	NA	NA	NA
1936	2021	69A	CEK	1	0	1	1	1	1	707.075	NA	0.768399057	NA	NA	NA
1939	2021	49A	CEK	1	0	1	1	1	1	707.075	NA	0.229791592	NA	NA	NA
1940	2021	69A	RCJ	1	0	0	1	1	1	707.075	NA	-0.669561736	NA	NA	NA
1944	2021	69A	CEK	0	0	0	1	1	1	707.075	NA	0.166091041	NA	NA	NA
1615	2021	49A	ZE	0	0	0	1	1	1	707.075	NA	0.127956633	NA	NA	NA
969	2021	9D	ZE	1	0	0	1	0	5	707.075	NA	0.015003698	NA	NA	NA
1280	2021	69A	CEK	0	0	0	1	1	4	707.075	NA	1.165318699	NA	NA	NA
871	2021	10B	CEK	1	0	0	1	1	6	707.075	NA	0.12102808	NA	NA	NA
1964	2021	44	ZE	1	0	1	1	1	1	707.075	NA	0.070755021	NA	NA	NA
1972	2021	44	KS	1	0	0	0	1	1	707.075	NA	1.984294512	NA	NA	NA
1429	2021	51	CEK	1	0	1	1	0	3	707.075	NA	0.053281311	NA	NA	NA
1448	2021	48	KS	1	0	0	1	0	2	707.075	NA	1.811830449	NA	NA	NA
1281	2021	48	KS	0	0	0	1	0	4	707.075	NA	1.171388024	NA	NA	NA
877	2021	63B	KS	0	0	0	0	1	6	707.075	NA	0.828635332	NA	NA	NA
1220	2021	10B	CEK	0	0	1	1	0	3	707.075	NA	1.112673642	NA	NA	NA
1689	2021	2A	RCJ	1	0	0	1	0	1	707.075	NA	0.292328263	NA	NA	NA
1695	2021	2A	KS	1	0	0	1	0	1	707.075	NA	0.617392439	NA	NA	NA
1698	2021	22A	KS	1	0	0	1	0	1	707.075	NA	0.54188913	NA	NA	NA
1720	2021	16A	RCJ	1	0	0	1	0	1	707.075	NA	-0.629261014	NA	NA	NA
1746	2021	15A	CEK	1	0	2	1	0	1	707.075	NA	1.373403518	NA	NA	NA
1754	2021	25A	CEK	1	0	0	1	0	1	707.075	NA	-0.174929514	NA	NA	NA
1772	2021	27B	SK	2	1	0	1	0	1	707.075	NA	-0.331575843	NA	NA	NA
1802	2021	40F	KS	1	0	0	1	0	1	707.075	NA	0.313418575	NA	NA	NA
1978	2021	27B	ZE	1	0	0	1	1	1	707.075	NA	-0.909405434	NA	NA	NA
1981	2021	25E	ZE	1	0	0	1	1	1	707.075	NA	1.561379113	NA	NA	NA
1419	2021	2A	KS	0	0	0	0	0	3	707.075	NA	0.035378763	NA	NA	NA
1440	2021	15A	CEK	0	1	0	1	0	2	707.075	NA	-0.085810585	NA	NA	NA
1610	2021	16A	RCJ	0	1	0	1	0	1	707.075	NA	-0.38003604	NA	NA	NA
1295	2021	16A	RCJ	0	0	0	1	0	2	707.075	NA	-0.066313767	NA	NA	NA
1077	2021	15C	KS	0	0	0	1	0	4	707.075	NA	-0.035260239	NA	NA	NA
1702	2021	2B	KS	1	0	0	1	0	1	707.075	NA	0.550227611	NA	NA	NA
1721	2021	3	ZE	1	1	0	1	0	1	707.075	NA	-0.557548753	NA	NA	NA
1756	2021	31D	KS	1	0	1	1	0	1	707.075	NA	-0.031066256	NA	NA	NA
1469	2021	33B	KS	1	0	0	1	0	3	707.075	NA	0.182882248	NA	NA	NA
1482	2021	40F	RCJ	1	0	0	1	0	2	707.075	NA	-0.032153973	NA	NA	NA
1286	2021	22A	CEK	1	0	1	1	0	4	707.075	NA	0.070325407	NA	NA	NA
1102	2021	31B	KS	1	0	0	1	0	4	707.075	NA	0.251741132	NA	NA	NA
1077	2021	15A	SK	0	0	0	1	0	4	707.075	NA	-0.035260239	NA	NA	NA
1769	2021	20B	SK	1	0	0	1	0	1	707.075	NA	NA	NA	NA	NA
1220	2021	10D	RCJ	0	0	0	1	0	3	707.075	NA	1.112673642	NA	NA	NA
1022	2021	47C	CEK	0	1	1	1	0	6	707.075	NA	0.143774367	NA	NA	NA
1752	2021	20B	RCJ	0	0	1	1	0	1	707.075	NA	1.279721923	NA	NA	NA
1777	2021	40B	KS	1	0	0	1	0	1	707.075	NA	-0.94811266	NA	NA	NA
1796	2021	40F	KS	1	0	0	1	0	1	707.075	NA	0.009444711	NA	NA	NA
1429	2021	40B	ZE	0	0	0	1	0	3	707.075	NA	0.053281311	NA	NA	NA
1784	2021	20B	ZE	2	0	0	1	0	1	707.075	NA	-0.49970272	NA	NA	NA
1989	2021	47C	RCJ	2	1	0	1	1	1	707.075	NA	0.274424939	NA	NA	NA
871	2021	12C	KS	1	0	2	0	0	6	707.075	NA	0.12102808	NA	NA	NA
721	2021	7C	ZE	0	0	0	0	0	8	707.075	NA	-0.323559573	NA	NA	NA
1940	2021	69A	ZE	1	0	0	1	0	1	707.075	NA	-0.669561736	NA	NA	NA
1993	2021	7c	sk	1	0	0	1	1	1	707.075	NA	0.709908603	NA	NA	NA
1841	2021	60B	CEK	0	0	0	0	0	1	707.075	NA	-0.023989937	NA	NA	NA
1536	2021	72	SK	1	0	0	1	0	2	707.075	NA	-0.45853365	NA	NA	NA
1689	2021	2A		0	0	0	1	0	1	707.075	NA	0.292328263	NA	NA	NA
1709	2021	2A	KS	1	0	0	1	0	1	707.075	NA	1.532778308	NA	NA	NA
1887	2021	70A	SK	1	0	0	1	0	1	707.075	NA	-0.167128051	NA	NA	NA
1889	2021	72	CEK	2	1	0	1	0	1	707.075	NA	0.188192908	NA	NA	NA
1994	2021	70E	CEK	1	1	1	1	0	1	707.075	NA	0.473314374	NA	NA	NA
1999	2021	2A	KS	1	2	0	1	0	1	707.075	NA	0.825600669	NA	NA	NA
1419	2021	2A	KS	0	0	0	1	0	3	707.075	NA	0.035378763	NA	NA	NA
1474	2021	40C		0	0	0	1	0	2	707.075	NA	0.207689725	NA	NA	NA
1475	2021	40C		0	0	0	1	0	2	707.075	NA	0.284817769	NA	NA	NA
1624	2021	2A	CEK	0	0	0	1	0	1	707.075	NA	0.147023837	NA	NA	NA
1717	2021	3	KS	0	1	0	1	0	1	707.075	NA	-0.269535828	NA	NA	NA
1721	2021	3	KS	1	0	0	1	0	1	707.075	NA	-0.557548753	NA	NA	NA
1422	2021	2A		0	0	0	1	0	1	707.075	NA	0.185158245	NA	NA	NA
1220	2021	10D	CEK	0	1	0	0	0	3	707.075	NA	1.112673642	NA	NA	NA
2000	2021	45A		1	0	0	1	1	1	707.075	NA	0.025692059	NA	NA	NA
2001	2021	4B		1	0	1	1	1	1	707.075	NA	-1.599336666	NA	NA	NA
1469	2021	33B	SK	1	0	1	1	0	3	707.075	NA	0.182882248	NA	NA	NA
1420	2021	4B		0	0	0	1	0	2	707.075	NA	0.108567218	NA	NA	NA
1420	2021	4B	CEK	1	0	0	1	0	2	707.075	NA	0.108567218	NA	NA	NA
