# Supplementary material for: Staying Alive: Individual Behavioral Variation Influences Survival, but Not Reproductive Success, in Female Group‐Living Ground Squirrels
Source: Ecol Evol. 2025 Jul 28;15(8):e71861. doi: 10.1002/ece3.71861 (PMC12304441; doi:10.1002/ece3.71861)
Supplement: Supplementary file 4 — Appendix S4: ece371861‐sup‐0004‐AppendixS4.csv. [file ECE3-15-e71861-s005.csv]

Tag	Year	TotalColonies	EncounterRate	Tenure	TotalSeasonalPrecip	S1YearTotalSeasRain	AvgBodyCond	AnnualNumberOffspring	AnnualNumberOffspringBinary	LifetimeOffspring	LifetimeOffspringBinary	AnnualSurvival	OnsitePersistance	OnsitePersistenceBinary
241	2011	0.001365343	0.005006259	1	632.8	319.2	NA	0	0	0	0	0	1	0
351	2011	0.001997171	0.005991512	1	632.8	319.2	NA	0	0	1	1	1	3	1
351	2012	0.004302648	0.019361917	2	319.2	498.7	-0.990006876	0	0	1	1	1	3	1
351	2013	0.001231717	0.006158584	3	498.7	395.4	-0.513783755	0	0	1	1	0	3	1
369	2011	0.001722406	0.019635424	1	632.8	319.2	NA	0	0	0	0	1	3	1
369	2012	0.00290407	0.01908389	2	319.2	498.7	-0.582685282	0	0	0	0	1	3	1
369	2013	0.001330377	0.023946785	3	498.7	395.4	-0.784294446	0	0	0	0	0	3	1
374	2012	0.003048269	0.030482693	2	319.2	498.7	-0.900310567	0	0	2	1	1	3	1
374	2013	0.001292407	0.028863759	3	498.7	395.4	-0.481797438	0	0	2	1	0	3	1
374	2011	0.001001879	0.006261741	1	632.8	319.2	NA	2	1	2	1	1	3	1
446	2011	0.001660746	0.00775015	1	632.8	319.2	NA	0	0	0	0	1	7	1
446	2012	0.001480385	0.021712312	2	319.2	498.7	-1.484572056	0	0	0	0	1	7	1
446	2013	0.003125	0.0390625	3	498.7	395.4	-1.013493541	0	0	0	0	1	7	1
446	2014	0.00137457	0.004123711	4	395.4	396.5	-2.367964444	0	0	0	0	1	7	1
446	2015	0.003956479	0.035608309	5	396.5	491.9	-1.73384364	0	0	0	0	1	7	1
446	2016	0.024588149	0.049176297	6	491.9	550.05	-1.572911294	0	0	0	0	1	7	1
446	2017	0.003094778	0.009284333	7	550.05	460.8	0.52609014	0	0	0	0	0	7	1
447	2013	0.002040816	0.002040816	1	498.7	395.4	-0.236897927	0	0	0	0	0	1	0
461	2015	0.001208459	0.002416918	5	396.5	491.9	NA	0	0	1	1	0	5	1
461	2011	0.00240692	0.00722076	1	632.8	319.2	NA	1	1	1	1	1	5	1
482	2014	0.001136364	0.010606061	4	395.4	396.5	NA	0	0	3	1	0	4	1
501	2011	0.002451481	0.003268641	1	632.8	319.2	NA	1	1	3	1	1	2	1
501	2012	0.001924317	0.003848633	2	319.2	498.7	0.7939652	1	1	3	1	0	2	1
507	2012	0.002369434	0.015401323	1	319.2	498.7	-0.914064831	1	1	1	1	0	1	0
509	2011	0.002391629	0.002391629	1	632.8	319.2	NA	0	0	0	0	0	1	0
510	2011	0.001734731	0.0225515	1	632.8	319.2	NA	0	0	5	1	1	5	1
510	2012	0.001767342	0.015148646	2	319.2	498.7	-0.336235241	0	0	5	1	1	5	1
510	2013	0.000806192	0.011770397	3	498.7	395.4	0.158550082	1	1	5	1	1	5	1
510	2015	0.002214022	0.01402214	5	396.5	491.9	0.102247285	1	1	5	1	0	5	1
510	2014	0.001005446	0.00536238	4	395.4	396.5	1.619010339	2	1	5	1	1	5	1
514	2012	0.001603631	0.005612707	2	319.2	498.7	0.152220252	0	0	4	1	1	4	1
514	2011	0.001503053	0.006763739	1	632.8	319.2	NA	1	1	4	1	1	4	1
514	2013	0.000493218	0.000493218	3	498.7	395.4	1.509986322	1	1	4	1	1	4	1
514	2014	0.000776197	0.001552393	4	395.4	396.5	2.374715216	2	1	4	1	0	4	1
515	2012	0.001587516	0.004762547	1	319.2	498.7	-0.75557896	0	0	0	0	0	1	0
522	2011	0.001027573	0.005137866	1	632.8	319.2	NA	0	0	1	1	0	1	0
523	2012	0.001746603	0.007859713	2	319.2	498.7	-0.628298944	0	0	1	1	0	2	1
523	2011	0.001027573	0.008220585	1	632.8	319.2	NA	1	1	1	1	1	2	1
524	2012	0.004015634	0.013385447	2	319.2	498.7	-1.069301233	0	0	3	1	1	3	1
524	2011	0.001027573	0.046240793	1	632.8	319.2	NA	1	1	3	1	1	3	1
524	2013	0.000565771	0.000565771	3	498.7	395.4	-0.096284139	2	1	3	1	0	3	1
525	2012	0.002043767	0.008686011	1	319.2	498.7	-1.184134071	0	0	0	0	0	1	0
527	2012	0.001066667	0.0032	2	319.2	498.7	1.190598433	0	0	1	1	0	2	1
527	2011	0.00625	0.01875	1	632.8	319.2	NA	1	1	1	1	1	2	1
528	2013	0.000565771	0.000565771	3	498.7	395.4	3.162485174	0	0	1	1	0	3	1
528	2011	0.002551834	0.002551834	1	632.8	319.2	NA	1	1	1	1	1	3	1
532	2011	0.001527592	0.003055185	1	632.8	319.2	NA	0	0	0	0	0	1	0
533	2011	0.004735595	0.004735595	1	632.8	319.2	NA	0	0	0	0	0	1	0
534	2012	0.011764706	0.017647059	1	319.2	498.7	-0.413470688	0	0	0	0	0	1	0
535	2011	0.001741149	0.005223448	1	632.8	319.2	NA	0	0	0	0	0	1	0
537	2012	0.003333333	0.003333333	2	319.2	498.7	-0.077002128	0	0	1	1	0	2	1
537	2011	0.001804418	0.005413253	1	632.8	319.2	NA	1	1	1	1	1	2	1
538	2012	0.004907975	0.004907975	1	319.2	498.7	-0.218260337	0	0	0	0	0	1	0
540	2011	0.002228003	0.002785003	1	632.8	319.2	NA	0	0	2	1	0	1	0
541	2011	0.001226272	0.003065679	1	632.8	319.2	NA	0	0	0	0	1	2	1
541	2012	0.008823529	0.020588235	2	319.2	498.7	-1.235910778	0	0	0	0	0	2	1
542	2011	0.004735595	0.004735595	1	632.8	319.2	NA	0	0	3	1	1	7	1
542	2012	0.002877698	0.002877698	2	319.2	498.7	-0.281960888	0	0	3	1	1	7	1
542	2014	0.002620087	0.0069869	4	395.4	396.5	-0.842025799	0	0	3	1	1	7	1
542	2016	0.008421053	0.016842105	6	491.9	550.05	-0.409791605	0	0	3	1	1	7	1
542	2017	0.00754717	0.049056604	7	550.05	460.8	-0.109496824	0	0	3	1	0	7	1
542	2015	0.004587156	0.01559633	5	396.5	491.9	-1.953479222	1	1	3	1	1	7	1
542	2013	0.001565558	0.010958904	3	498.7	395.4	0.491339558	2	1	3	1	1	7	1
544	2011	0.003141363	0.004188483	1	632.8	319.2	NA	0	0	0	0	1	2	1
544	2012	0.00279392	0.005587841	2	319.2	498.7	-0.359088932	0	0	0	0	0	2	1
548	2011	0.003269755	0.003269755	1	632.8	319.2	NA	0	0	0	0	1	4	1
548	2012	0.011764706	0.023529412	2	319.2	498.7	0.006624855	0	0	0	0	1	4	1
548	2013	0.003305785	0.003305785	3	498.7	395.4	-0.000303698	0	0	0	0	1	4	1
548	2014	0.001286174	0.001286174	4	395.4	396.5	-0.966607046	0	0	0	0	0	4	1
549	2011	0.003269755	0.009809265	1	632.8	319.2	NA	0	0	0	0	1	3	1
549	2012	0.01038961	0.01038961	2	319.2	498.7	0.326631261	0	0	0	0	1	3	1
549	2013	0.0039801	0.019900498	3	498.7	395.4	0.230221206	0	0	0	0	0	3	1
554	2013	0.001970443	0.003940887	2	498.7	395.4	0.108459815	0	0	1	1	0	2	1
555	2011	0.003269755	0.003269755	1	632.8	319.2	NA	0	0	0	0	0	1	0
556	2011	0.003269755	0.01307902	1	632.8	319.2	NA	0	0	1	1	1	3	1
556	2012	0.016161616	0.024242424	2	319.2	498.7	-0.515305648	0	0	1	1	1	3	1
556	2013	0.003305785	0.003305785	3	498.7	395.4	-0.384225461	0	0	1	1	0	3	1
557	2012	0.004809619	0.008016032	2	319.2	498.7	0.609284772	0	0	2	1	1	5	1
557	2014	0.003258656	0.016293279	4	395.4	396.5	1.64102081	0	0	2	1	1	5	1
557	2013	0.001912859	0.017853348	3	498.7	395.4	0.348774525	1	1	2	1	1	5	1
557	2015	0.00212766	0.019148936	5	396.5	491.9	0.183767061	1	1	2	1	0	5	1
560	2011	0.002912624	0.002912624	1	632.8	319.2	NA	0	0	1	1	1	2	1
560	2012	0.00279392	0.008381761	2	319.2	498.7	0.511878396	0	0	1	1	0	2	1
563	2012	0.005673759	0.01891253	1	319.2	498.7	0.330861044	0	0	0	0	0	1	0
566	2012	0.004477612	0.007462687	2	319.2	498.7	0.23390029	3	1	6	1	0	2	1
567	2011	0.001804418	0.00481178	1	632.8	319.2	NA	0	0	0	0	1	2	1
568	2011	0.00233463	0.007003891	1	632.8	319.2	NA	0	0	0	0	0	1	0
570	2011	0.002551834	0.003827751	1	632.8	319.2	NA	0	0	0	0	1	2	1
570	2012	0.002173913	0.00326087	2	319.2	498.7	-0.454639759	0	0	0	0	0	2	1
571	2012	0.003804994	0.014268728	2	319.2	498.7	-0.201583375	0	0	4	1	1	4	1
571	2014	0.001395349	0.006976744	4	395.4	396.5	0.806103851	0	0	4	1	0	4	1
571	2013	0.002758621	0.018390805	3	498.7	395.4	-0.623591111	1	1	4	1	1	4	1
571	2011	0.000835073	0.03256785	1	632.8	319.2	NA	2	1	4	1	1	4	1
572	2012	0.003875969	0.004651163	2	319.2	498.7	0.522423552	0	0	1	1	0	2	1
572	2011	0.001334445	0.006005004	1	632.8	319.2	NA	1	1	1	1	1	2	1
574	2012	0.003804994	0.018073722	1	319.2	498.7	-0.878750279	0	0	0	0	0	1	0
575	2012	0.003472765	0.005209147	2	319.2	498.7	-0.386391775	0	0	4	1	1	6	1
575	2014	0.004761905	0.007142857	4	395.4	396.5	-0.013015167	0	0	4	1	1	6	1
575	2015	0.003676471	0.007352941	5	396.5	491.9	0.735219003	0	0	4	1	1	6	1
575	2011	0.001125809	0.010132284	1	632.8	319.2	NA	1	1	4	1	1	6	1
575	2013	0.001927711	0.003855422	3	498.7	395.4	-0.76639803	1	1	4	1	1	6	1
577	2013	0.001864802	0.018026418	3	498.7	395.4	-0.256626075	0	0	2	1	1	8	1
577	2014	0.00141844	0.012360689	4	395.4	396.5	-0.272785298	0	0	2	1	1	8	1
577	2015	0.014285714	0.223809524	5	396.5	491.9	-0.884493329	0	0	2	1	1	8	1
577	2016	0.005015715	0.027586435	6	491.9	550.05	-0.217476086	0	0	2	1	1	8	1
577	2017	0.002102687	0.00630806	7	550.05	460.8	-0.052295212	0	0	2	1	1	8	1
577	2018	0.002427577	0.009224794	8	460.8	426.68	-1.126166952	0	0	2	1	0	8	1
577	2011	0.001391425	0.010435691	1	632.8	319.2	NA	1	1	2	1	1	8	1
577	2012	0.002695442	0.02695442	2	319.2	498.7	-0.624106648	1	1	2	1	1	8	1
578	2012	0.002641729	0.009906483	0	319.2	498.7	-0.706612986	0	0	6	1	1	3	1
578	2015	0.014285714	0.021428571	3	396.5	491.9	-0.870234479	0	0	6	1	0	3	1
578	2013	0.001553398	0.008699029	1	498.7	395.4	0.061663738	1	1	6	1	1	3	1
578	2011	0.001722406	0.004133773	-1	632.8	319.2	NA	3	1	6	1	1	3	1
583	2011	0.000835073	0.005010438	1	632.8	319.2	NA	0	0	1	1	1	2	1
584	2011	0.001320859	0.007484865	1	632.8	319.2	NA	0	0	0	0	1	2	1
584	2012	0.003804994	0.042806183	2	319.2	498.7	-0.539788634	0	0	0	0	0	2	1
585	2012	0.002363768	0.025213527	1	319.2	498.7	-0.936274102	0	0	0	0	1	2	1
592	2011	0.001323043	0.0030871	1	632.8	319.2	NA	0	0	2	1	1	3	1
592	2012	0.001705757	0.005117271	2	319.2	498.7	-0.763814598	0	0	2	1	1	3	1
592	2013	0.001393728	0.002090592	3	498.7	395.4	0.102175682	0	0	2	1	0	3	1
593	2013	0.000806452	0.005645161	2	498.7	395.4	0.374084464	0	0	1	1	0	2	1
595	2011	0.003319502	0.003319502	1	632.8	319.2	NA	0	0	0	0	0	1	0
596	2013	0.001241593	0.004966374	2	498.7	395.4	0.325155046	0	0	0	0	0	2	1
598	2012	0.003846154	0.011538462	2	319.2	498.7	-1.152498602	0	0	2	1	0	2	1
598	2011	0.000730816	0.000730816	1	632.8	319.2	NA	2	1	2	1	1	2	1
599	2011	0.00098973	0.001484595	1	632.8	319.2	NA	0	0	3	1	1	4	1
599	2014	0.000921659	0.000921659	4	395.4	396.5	-0.166698436	0	0	3	1	0	4	1
599	2013	0.001645639	0.002194185	3	498.7	395.4	-0.223246506	1	1	3	1	1	4	1
602	2011	0.001584295	0.002112393	1	632.8	319.2	NA	1	1	1	1	1	2	1
609	2014	0.001388889	0.003472222	4	395.4	396.5	0.147023837	0	0	4	1	1	6	1
609	2016	0.009160118	0.009160118	6	491.9	550.05	0.110103294	0	0	4	1	0	6	1
609	2015	0.009101251	0.038680319	5	396.5	491.9	-0.407578681	1	1	4	1	1	6	1
609	2013	0.001607502	0.004286671	3	498.7	395.4	-0.401122703	3	1	4	1	1	6	1
610	2013	0.001567091	0.034476004	1	498.7	395.4	0.357470416	0	0	2	1	0	2	1
612	2014	0.000700832	0.002452913	2	395.4	396.5	0.313418575	0	0	0	0	0	3	1
612	2013	0.001466544	0.017231897	1	498.7	395.4	-0.390768476	3	1	0	0	1	3	1
614	2013	0.001553398	0.020194175	1	498.7	395.4	0.112594387	0	0	0	0	1	3	1
614	2014	0.001481481	0.002962963	2	395.4	396.5	0.159162487	0	0	0	0	1	3	1
617	2011	0.000730816	0.000730816	1	632.8	319.2	NA	0	0	0	0	0	1	0
618	2013	0.000900394	0.036465954	1	498.7	395.4	-0.091494078	0	0	0	0	0	2	1
626	2013	0.001571709	0.03064833	1	498.7	395.4	0.279653496	0	0	0	0	0	2	1
627	2015	0.001941748	0.002588997	4	396.5	491.9	0.721692617	0	0	5	1	0	4	1
627	2013	0.000612651	0.012559351	2	498.7	395.4	0.384078145	2	1	5	1	1	4	1
627	2014	0.001207001	0.007242004	3	395.4	396.5	-0.104039904	2	1	5	1	1	4	1
629	2014	0.002990654	0.031401869	3	395.4	396.5	-1.475969284	0	0	5	1	1	4	1
629	2013	0.001513432	0.003632236	2	498.7	395.4	-0.344466319	1	1	5	1	1	4	1
629	2015	0.003548196	0.018923714	4	396.5	491.9	-1.310918663	2	1	5	1	0	4	1
630	2016	0.005417558	0.029796571	6	491.9	550.05	NA	0	0	0	0	0	6	1
633	2013	0.002035817	0.009274277	1	498.7	395.4	1.088190655	0	0	0	0	1	3	1
636	2012	0.003418803	0.008547009	1	319.2	498.7	0.463351159	0	0	0	0	1	4	1
636	2013	0.001175318	0.006268364	2	498.7	395.4	0.189160646	0	0	0	0	1	4	1
636	2014	0.002105263	0.018947368	3	395.4	396.5	NA	0	0	0	0	1	4	1
636	2015	0.002994652	0.015828877	4	396.5	491.9	-0.755466996	0	0	0	0	0	4	1
641	2012	0.002094241	0.002094241	1	319.2	498.7	0.057757142	0	0	0	0	0	1	0
643	2012	0.011764706	0.011764706	1	319.2	498.7	0.134025958	0	0	7	1	1	7	1
643	2017	0.007692308	0.007692308	6	550.05	460.8	1.274007235	0	0	7	1	1	7	1
643	2016	0.008080808	0.008080808	5	491.9	550.05	0.658776317	1	1	7	1	1	7	1
643	2018	0.006670558	0.013341116	7	460.8	426.68	-0.474307054	1	1	7	1	0	7	1
643	2014	0.002185792	0.002622951	3	395.4	396.5	-0.487062853	2	1	7	1	1	7	1
643	2015	0.004149378	0.005809129	4	396.5	491.9	-0.60868104	2	1	7	1	1	7	1
647	2012	0.002833543	0.002833543	1	319.2	498.7	-0.582900089	0	0	0	0	0	1	0
648	2015	0.015384615	0.015384615	3	396.5	491.9	0.672810742	0	0	2	1	1	6	1
648	2017	0.02	0.02	5	550.05	460.8	0.685556325	0	0	2	1	1	6	1
648	2016	0.006760411	0.006760411	4	491.9	550.05	-0.632603704	1	1	2	1	1	6	1
648	2018	0.002067376	0.004134752	6	460.8	426.68	-0.608537835	1	1	2	1	0	6	1
649	2012	0.00625	0.025	1	319.2	498.7	-0.736082143	0	0	0	0	1	5	1
649	2013	0.00078125	0.00234375	2	498.7	395.4	-0.473835847	0	0	0	0	1	5	1
649	2014	0.000842105	0.000842105	3	395.4	396.5	-0.358659318	0	0	0	0	1	5	1
649	2015	0.001904762	0.007619048	4	396.5	491.9	-0.361213196	0	0	0	0	1	5	1
649	2016	0.012766501	0.012766501	5	491.9	550.05	0.474528239	0	0	0	0	0	5	1
651	2014	0.004651163	0.004651163	3	395.4	396.5	-0.051435984	0	0	4	1	0	3	1
651	2012	0.00625	0.01875	1	319.2	498.7	-0.147344823	2	1	4	1	1	3	1
651	2013	0.00078125	0.001953125	2	498.7	395.4	-0.363855733	2	1	4	1	1	3	1
652	2015	0.001619433	0.032388664	3	396.5	491.9	-0.474174065	0	0	11	1	1	5	1
652	2017	0.002101576	0.005604203	5	550.05	460.8	0.280494265	0	0	11	1	0	5	1
652	2013	0.001075269	0.006451613	1	498.7	395.4	0.542001095	2	1	11	1	1	5	1
652	2016	0.005013872	0.018384196	4	491.9	550.05	1.035769527	2	1	11	1	1	5	1
652	2014	0.001011719	0.002023438	2	395.4	396.5	-0.180555543	6	1	11	1	1	5	1
653	2012	0.001705757	0.001705757	1	319.2	498.7	-1.001124851	0	0	0	0	0	1	0
654	2014	0.00229841	0.003830684	2	395.4	396.5	-0.388640362	0	0	1	1	1	3	1
654	2015	0.001619433	0.0048583	3	396.5	491.9	-0.710106816	0	0	1	1	0	3	1
654	2013	0.001092896	0.004918033	1	498.7	395.4	-0.133135329	1	1	1	1	1	3	1
656	2012	0.003333333	0.003333333	1	319.2	498.7	-1.299396523	0	0	0	0	0	1	0
657	2012	0.009302326	0.009302326	1	319.2	498.7	-0.178837087	0	0	0	0	0	1	0
658	2012	0.015384615	0.020512821	1	319.2	498.7	0.236720146	0	0	0	0	0	1	0
661	2014	0.001652893	0.00892562	1	395.4	396.5	0.815709055	0	0	2	1	1	3	1
661	2015	0.008064516	0.053763441	2	396.5	491.9	-0.17736991	0	0	2	1	0	3	1
664	2014	0.001260504	0.006722689	1	395.4	396.5	-0.429288422	0	0	0	0	1	4	1
664	2015	0.003694581	0.004926108	2	396.5	491.9	-0.195728856	0	0	0	0	1	4	1
664	2016	0.006299213	0.006299213	3	491.9	550.05	0.089392611	0	0	0	0	0	4	1
665	2014	0.001680672	0.004201681	1	395.4	396.5	NA	0	0	1	1	1	4	1
665	2016	0.010126582	0.016877637	3	491.9	550.05	-0.742581081	0	0	1	1	0	4	1
665	2015	0.001818182	0.004545455	2	396.5	491.9	-0.987031319	1	1	1	1	1	4	1
672	2012	0.006451613	0.012903226	1	319.2	498.7	0.319917514	0	0	0	0	0	1	0
674	2016	0.018460402	0.018460402	3	491.9	550.05	-0.300598478	0	0	2	1	0	3	1
674	2014	0.001207001	0.003218668	1	395.4	396.5	-0.963357576	1	1	2	1	1	3	1
674	2015	0.002158273	0.005035971	2	396.5	491.9	-1.90418344	1	1	2	1	1	3	1
678	2014	0.000647249	0.006796117	1	395.4	396.5	-0.419233811	2	1	3	1	0	1	0
685	2015	0.008695652	0.069565217	2	396.5	491.9	0.163709921	0	0	7	1	1	6	1
685	2017	0.002391029	0.004782058	4	550.05	460.8	2.32922264	0	0	7	1	1	6	1
685	2018	0.006448285	0.016120712	5	460.8	426.68	0.12176116	0	0	7	1	1	6	1
685	2014	0.002536998	0.003382664	1	395.4	396.5	0.012550976	1	1	7	1	1	6	1
685	2019	0.000437764	0.012476279	6	426.68	513.8	0.686964529	2	1	7	1	0	6	1
685	2016	0.006504065	0.022764228	3	491.9	550.05	-0.280747023	3	1	7	1	1	6	1
688	2014	0.002515723	0.004192872	1	395.4	396.5	-1.210559442	0	0	1	1	1	2	1
688	2015	0.0096	0.0544	2	396.5	491.9	-1.336310224	0	0	1	1	0	2	1
700	2014	0.001493652	0.005675878	1	395.4	396.5	-0.003553167	0	0	5	1	1	6	1
700	2015	0.001904762	0.015238095	2	396.5	491.9	0.448962096	0	0	5	1	1	6	1
700	2016	0.005106361	0.008936132	3	491.9	550.05	0.013908046	1	1	5	1	1	6	1
700	2018	0.007495315	0.007495315	5	460.8	426.68	2.137691372	1	1	5	1	1	6	1
700	2019	0.002614365	0.004705858	6	426.68	513.8	0.965072194	1	1	5	1	0	6	1
700	2017	0.01306734	0.01306734	4	550.05	460.8	-0.090000006	2	1	5	1	1	6	1
701	2015	0.005063291	0.011814346	3	396.5	491.9	-1.011063074	0	0	2	1	0	3	1
701	2013	0.003305785	0.004958678	1	498.7	395.4	-0.980177743	1	1	2	1	1	3	1
701	2014	0.000842105	0.002526316	2	395.4	396.5	-0.442286301	1	1	2	1	1	3	1
704	2015	0.001904762	0.011428571	3	396.5	491.9	-0.21343899	0	0	0	0	1	NA	NA
704	2017	0.013150973	0.01972646	5	550.05	460.8	0.370620187	0	0	0	0	1	NA	NA
704	2019	0.002961077	0.016285922	7	426.68	513.8	1.093830367	1	1	0	0	1	NA	NA
704	2014	0.001641587	0.010396717	2	395.4	396.5	-0.514325334	2	1	0	0	1	NA	NA
704	2016	0.006382977	0.006382977	4	491.9	550.05	0.070325407	2	1	0	0	1	NA	NA
704	2018	0.005094957	0.007642436	6	460.8	426.68	0.475194278	2	1	0	0	1	NA	NA
707	2013	0.001843318	0.001843318	1	498.7	395.4	-0.902906494	1	1	1	1	0	1	0
710	2014	0.001869159	0.001869159	1	395.4	396.5	-0.019370902	0	0	0	0	0	1	0
711	2013	0.000539811	0.001619433	1	498.7	395.4	-1.447153671	0	0	1	1	1	5	1
711	2015	0.003333333	0.021111111	3	396.5	491.9	-0.542337951	0	0	1	1	1	5	1
711	2017	0.00661157	0.01322314	5	550.05	460.8	-0.621678918	0	0	1	1	0	5	1
711	2016	0.004057454	0.020287268	4	491.9	550.05	0.551226669	1	1	1	1	1	5	1
712	2013	0.00073408	0.002349055	1	498.7	395.4	-1.233093529	0	0	0	0	0	1	0
713	2013	0.001	0.0015	1	498.7	395.4	-0.547585537	0	0	0	0	0	1	0
714	2013	0.000658979	0.000658979	1	498.7	395.4	-0.172338148	1	1	1	1	0	1	0
721	2014	0.002547771	0.020382166	1	395.4	396.5	1.225340167	0	0	0	0	1	NA	NA
721	2017	0.002790701	0.01475085	4	550.05	460.8	1.313000871	0	0	0	0	1	NA	NA
721	2019	0.001250608	0.004168693	6	426.68	513.8	0.844945754	0	0	0	0	1	NA	NA
721	2015	0.00212766	0.017021277	2	396.5	491.9	-0.062009781	1	1	0	0	1	NA	NA
721	2018	0.006481932	0.034030141	5	460.8	426.68	0.7939652	1	1	0	0	1	NA	NA
721	2016	0.0064	0.0224	3	491.9	550.05	-0.222686183	2	1	0	0	1	NA	NA
723	2013	0.000658979	0.001317957	1	498.7	395.4	-0.701412011	0	0	0	0	0	1	0
724	2013	0.000658979	0.000658979	1	498.7	395.4	0.043900036	0	0	0	0	1	3	1
724	2015	0.002292264	0.010315186	3	396.5	491.9	-2.121018248	0	0	0	0	0	3	1
725	2013	0.000486618	0.000486618	0	498.7	395.4	NA	0	0	0	0	1	NA	NA
725	2014	0.001171303	0.001171303	1	395.4	396.5	NA	0	0	0	0	1	NA	NA
725	2015	0.001904762	0.005714286	2	396.5	491.9	-0.359873183	0	0	0	0	1	NA	NA
725	2018	0.005741626	0.005741626	5	460.8	426.68	-1.229197032	0	0	0	0	1	NA	NA
725	2019	0.001557827	0.001557827	6	426.68	513.8	0.594646151	0	0	0	0	1	NA	NA
725	2016	0.005020836	0.005020836	3	491.9	550.05	-0.005159158	2	1	0	0	1	NA	NA
725	2017	0.013888889	0.027777778	4	550.05	460.8	-1.645183878	3	1	0	0	1	NA	NA
730	2013	0.000802407	0.004814443	1	498.7	395.4	-0.215577575	0	0	0	0	0	1	0
735	2014	0.000489596	0.003916769	2	395.4	396.5	-0.768576839	0	0	1	1	0	2	1
735	2013	0.001980198	0.001980198	1	498.7	395.4	-0.790893512	1	1	1	1	1	2	1
737	2013	0.000950119	0.000950119	1	498.7	395.4	-0.377726522	0	0	1	1	0	1	0
738	2015	0.004842615	0.007748184	2	396.5	491.9	-0.230828601	0	0	2	1	0	2	1
745	2014	0.000431965	0.000431965	2	395.4	396.5	-0.151310316	0	0	1	1	0	2	1
745	2013	0.002702703	0.002702703	1	498.7	395.4	-0.407186556	1	1	1	1	1	2	1
746	2013	0.00078125	0.00078125	1	498.7	395.4	-0.211331784	0	0	0	0	0	1	0
747	2014	0.000489596	0.001468788	2	395.4	396.5	-0.611930509	0	0	1	1	0	2	1
747	2013	0.002702703	0.005405405	1	498.7	395.4	-0.000733312	1	1	1	1	1	2	1
748	2015	0.005047319	0.007570978	1	396.5	491.9	1.234830807	0	0	1	1	1	4	1
748	2016	0.005020836	0.005020836	2	491.9	550.05	0.513092261	0	0	1	1	1	4	1
748	2017	0.005555556	0.012962963	3	550.05	460.8	NA	1	1	1	1	0	4	1
749	2014	0.000431965	0.002159827	2	395.4	396.5	NA	0	0	1	1	0	2	1
749	2013	0.002702703	0.002702703	1	498.7	395.4	0.204655063	1	1	1	1	1	2	1
750	2015	0.002352941	0.007058824	3	396.5	491.9	0.906261217	0	0	4	1	1	4	1
750	2013	0.002702703	0.002702703	1	498.7	395.4	0.652277377	1	1	4	1	1	4	1
750	2016	0.005020836	0.005020836	4	491.9	550.05	0.019977371	1	1	4	1	0	4	1
751	2014	0.000431965	0.001295896	1	395.4	396.5	0.600715477	0	0	0	0	1	2	1
751	2015	0.002352941	0.007058824	2	396.5	491.9	-0.217779552	0	0	0	0	0	2	1
756	2014	0.000431965	0.000431965	1	395.4	396.5	NA	0	0	0	0	1	2	1
757	2014	0.000431965	0.001727862	1	395.4	396.5	NA	0	0	0	0	0	1	0
761	2015	0.00119403	0.00238806	1	396.5	491.9	-0.799605375	0	0	1	1	0	2	1
763	2013	0.000493218	0.000493218	1	498.7	395.4	-1.069301233	0	0	0	0	1	3	1
763	2014	0.000564972	0.000564972	2	395.4	396.5	-0.064863477	0	0	0	0	1	3	1
764	2013	0.000515464	0.000515464	1	498.7	395.4	-0.552177756	0	0	0	0	0	1	0
771	2013	0.000824742	0.001649485	1	498.7	395.4	-2.016966991	0	0	6	1	1	7	1
771	2018	0.003731343	0.003731343	6	460.8	426.68	0.236720145	0	0	6	1	1	7	1
771	2016	0.004597701	0.018390805	4	491.9	550.05	0.257430828	1	1	6	1	1	7	1
771	2015	0.001253918	0.021316614	3	396.5	491.9	-1.148123927	2	1	6	1	1	7	1
771	2019	0.000875636	0.008756355	7	426.68	513.8	0.118077515	3	1	6	1	0	7	1
772	2014	0.001171303	0.005270864	2	395.4	396.5	-0.797822066	0	0	1	1	1	3	1
772	2015	0.00195122	0.019512195	3	396.5	491.9	-0.85523666	0	0	1	1	0	3	1
772	2013	0.000802407	0.002006018	1	498.7	395.4	0.351552983	1	1	1	1	1	3	1
775	2013	0.000515464	0.001030928	1	498.7	395.4	-1.04698456	0	0	0	0	1	3	1
775	2015	0.002101576	0.002802102	3	396.5	491.9	-1.286132666	0	0	0	0	0	3	1
776	2014	0.007692308	0.007692308	2	395.4	396.5	-0.46742283	0	0	3	1	1	3	1
776	2013	0.001565558	0.006262231	1	498.7	395.4	-1.101366315	1	1	3	1	1	3	1
776	2015	0.004696673	0.013307241	3	396.5	491.9	-0.028556708	2	1	3	1	0	3	1
785	2015	0.008888889	0.088888889	1	396.5	491.9	0.363006258	0	0	5	1	1	5	1
785	2016	0.005015715	0.032602151	2	491.9	550.05	-0.357875067	1	1	5	1	1	5	1
785	2017	0.003202583	0.008967231	3	550.05	460.8	1.900237915	1	1	5	1	1	5	1
785	2018	0.003150139	0.014000618	4	460.8	426.68	-0.276759912	2	1	5	1	0	5	1
791	2015	0.00212766	0.011170213	1	396.5	491.9	-0.384701685	0	0	2	1	1	6	1
791	2018	0.004474673	0.017898693	4	460.8	426.68	1.817899774	0	0	2	1	1	6	1
791	2019	0.00118581	0.005138508	5	426.68	513.8	0.907976299	0	0	2	1	0	6	1
791	2016	0.0064	0.0096	2	491.9	550.05	-0.126490935	1	1	2	1	1	6	1
791	2017	0.005008364	0.016026765	3	550.05	460.8	0.595075765	1	1	2	1	1	6	1
798	2013	0.023529412	0.023529412	1	498.7	395.4	-0.442715915	0	0	0	0	0	1	0
805	2016	0.004968944	0.004968944	2	491.9	550.05	0.013908046	0	0	3	1	0	3	1
805	2015	0.002597403	0.007792208	1	396.5	491.9	-0.952475752	2	1	3	1	1	3	1
806	2013	0.00078125	0.00078125	1	498.7	395.4	0.134025958	0	0	2	1	1	4	1
806	2015	0.006153846	0.006153846	3	396.5	491.9	0.19919267	0	0	2	1	1	4	1
806	2016	0.004785605	0.004785605	4	491.9	550.05	0.058971007	1	1	2	1	0	4	1
810	2015	0.001208459	0.001208459	3	396.5	491.9	-1.051277417	0	0	1	1	0	3	1
810	2014	0.002020202	0.002020202	2	395.4	396.5	-0.019370902	1	1	1	1	1	3	1
820	2015	0.003039514	0.006838906	1	396.5	491.9	-0.288075473	0	0	3	1	1	4	1
820	2017	0.017647059	0.023529412	3	550.05	460.8	0.075965118	1	1	3	1	1	4	1
820	2018	0.008227067	0.024681201	4	460.8	426.68	0.920936689	2	1	3	1	0	4	1
822	2017	0.006315789	0.014736842	3	550.05	460.8	1.24765684	0	0	7	1	1	5	1
822	2015	0.005333333	0.048	1	396.5	491.9	-0.385226544	1	1	7	1	1	5	1
822	2016	0.008040201	0.012060302	2	491.9	550.05	0.768753694	1	1	7	1	1	5	1
822	2019	0.000520381	0.004163046	5	426.68	513.8	1.313245231	3	1	7	1	0	5	1
827	2014	0.0125	0.0125	1	395.4	396.5	0.024832832	0	0	0	0	0	1	0
829	2014	0.000564972	0.001694915	1	395.4	396.5	-0.838776329	0	0	0	0	0	1	0
830	2014	0.000564972	0.001129944	1	395.4	396.5	-0.529162754	0	0	0	0	1	2	1
834	2015	0.004285714	0.007142857	1	396.5	491.9	-1.212325694	0	0	4	1	1	2	1
834	2016	0.005393161	0.005393161	2	491.9	550.05	1.004993286	2	1	4	1	0	2	1
835	2016	0.00997241	0.063158595	1	491.9	550.05	0.371049801	2	1	2	1	0	2	1
837	2014	0.001413428	0.001413428	1	395.4	396.5	-0.077002128	0	0	0	0	0	1	0
838	2017	0.002072539	0.002072539	3	550.05	460.8	0.19122757	0	0	2	1	0	3	1
839	2015	0.002105263	0.005263158	2	396.5	491.9	0.954215637	0	0	6	1	1	6	1
839	2018	0.010008006	0.030024019	5	460.8	426.68	0.556082129	0	0	6	1	1	6	1
839	2019	0.005109227	0.006812302	6	426.68	513.8	0.665452575	0	0	6	1	0	6	1
839	2016	0.002510481	0.002510481	3	491.9	550.05	-0.044152794	1	1	6	1	1	6	1
839	2017	0.002625821	0.010503282	4	550.05	460.8	1.323925656	1	1	6	1	1	6	1
839	2014	0.000431965	0.001295896	1	395.4	396.5	-0.589613836	3	1	6	1	1	6	1
840	2015	0.001253918	0.005015674	1	396.5	491.9	-0.041866919	0	0	0	0	0	1	0
841	2018	0.003231018	0.003231018	4	460.8	426.68	NA	0	0	4	1	0	4	1
841	2017	0.000747429	0.000747429	3	550.05	460.8	0.121028079	1	1	4	1	1	4	1
841	2015	0.00323363	0.00323363	1	396.5	491.9	-0.648458927	2	1	4	1	1	4	1
853	2017	0.005555556	0.005555556	3	550.05	460.8	0.127956633	0	0	0	0	0	3	1
858	2014	0.000564972	0.000564972	1	395.4	396.5	0.478954086	0	0	0	0	0	1	0
860	2014	0.000564972	0.000564972	1	395.4	396.5	-0.538481549	0	0	0	0	0	1	0
861	2015	0.002199145	0.013439218	1	396.5	491.9	0.314025508	0	0	0	0	1	NA	NA
861	2019	0.014539815	0.067852469	4	426.68	513.8	0.940256188	0	0	0	0	1	NA	NA
861	2016	0.007434944	0.007434944	1	491.9	550.05	0.142168376	1	1	0	0	1	NA	NA
861	2018	0.002134769	0.004269539	3	460.8	426.68	0.886696172	1	1	0	0	1	NA	NA
861	2017	0.005360112	0.036180759	2	550.05	460.8	0.140954511	2	1	0	0	1	NA	NA
864	2014	0.000431965	0.000431965	1	395.4	396.5	NA	0	0	0	0	1	3	1
869	2019	0.001943393	0.010883	4	426.68	513.8	1.791241152	1	1	15	1	0	4	1
869	2018	0.00234717	0.011735849	3	460.8	426.68	0.688379555	2	1	15	1	1	4	1
869	2016	0.001917585	0.007286822	1	491.9	550.05	-0.35926625	5	1	15	1	1	4	1
869	2017	0.002073252	0.00995161	2	550.05	460.8	0.493632932	6	1	15	1	1	4	1
870	2017	0.001827592	0.01169659	2	550.05	460.8	-0.524447124	0	0	3	1	0	2	1
870	2016	0.001552676	0.010092397	1	491.9	550.05	-1.343245619	3	1	3	1	1	2	1
871	2016	0.001105871	0.002764676	1	491.9	550.05	-0.856629668	0	0	0	0	1	NA	NA
871	2017	0.166666667	0.166666667	2	550.05	460.8	-0.057934924	0	0	0	0	1	NA	NA
871	2018	0.004210526	0.004210526	3	460.8	426.68	0.691700627	1	1	0	0	1	NA	NA
873	2017	0.015384615	0.015384615	1	550.05	460.8	-0.294137027	1	1	8	1	1	3	1
873	2018	0.001195815	0.013751868	2	460.8	426.68	-0.16167113	1	1	8	1	0	3	1
873	2016	0.004002668	0.005336891	1	491.9	550.05	-0.888694751	6	1	8	1	1	3	1
874	2017	0.01	0.01	1	550.05	460.8	0.831669994	1	1	5	1	1	3	1
874	2018	0.004358881	0.017435522	2	460.8	426.68	-0.614143432	1	1	5	1	0	3	1
874	2016	0.009917191	0.024792979	1	491.9	550.05	NA	3	1	5	1	1	3	1
877	2016	0.00227385	0.017811824	1	491.9	550.05	-1.874494917	0	0	0	0	1	NA	NA
877	2017	0.001827592	0.007675887	2	550.05	460.8	0.019513644	0	0	0	0	1	NA	NA
877	2018	0.003249011	0.020143866	3	460.8	426.68	0.214042419	1	1	0	0	1	NA	NA
877	2019	0.001488019	0.017431083	4	426.68	513.8	1.166039876	2	1	0	0	1	NA	NA
880	2017	0.002380952	0.011904762	2	550.05	460.8	-0.640316508	2	1	6	1	1	3	1
880	2018	0.001242236	0.003726708	3	460.8	426.68	-0.070503188	2	1	6	1	0	3	1
884	2015	0.002159244	0.005937922	1	396.5	491.9	-0.139918428	0	0	0	0	1	4	1
891	2016	0.005555556	0.005555556	1	491.9	550.05	-0.339592114	2	1	7	1	1	3	1
891	2018	0.002650762	0.002650762	3	460.8	426.68	0.710338217	2	1	7	1	0	3	1
891	2017	0.006153846	0.006153846	2	550.05	460.8	-0.466208965	3	1	7	1	1	3	1
898	2018	0.012502084	0.03333889	3	460.8	426.68	1.081262102	0	0	5	1	0	3	1
898	2017	0.003011292	0.017565872	2	550.05	460.8	-0.268785691	1	1	5	1	1	3	1
898	2016	0.004968944	0.019875776	1	491.9	550.05	1.460328405	4	1	5	1	1	3	1
900	2017	0.005128205	0.007692308	2	550.05	460.8	0.832883859	0	0	4	1	0	2	1
906	2015	0.003686636	0.029493088	1	396.5	491.9	-0.939475137	0	0	2	1	1	2	1
906	2016	0.004597701	0.045977011	2	491.9	550.05	-0.133419489	2	1	2	1	0	2	1
908	2015	0.00195122	0.013658537	1	396.5	491.9	NA	0	0	0	0	0	1	0
910	2015	0.00195122	0.004878049	1	396.5	491.9	0.26984736	0	0	4	1	1	3	1
910	2017	0.00190881	0.012089129	3	550.05	460.8	1.292719802	0	0	4	1	0	3	1
910	2016	0.004785605	0.014356815	2	491.9	550.05	0.276498032	4	1	4	1	1	3	1
915	2015	0.002139037	0.002139037	1	396.5	491.9	0.28802975	0	0	0	0	0	1	0
918	2015	0.001253918	0.006269592	1	396.5	491.9	-0.435003111	0	0	0	0	1	NA	NA
920	2017	0.003305785	0.011570248	2	550.05	460.8	0.582077887	0	0	2	1	0	2	1
920	2016	0.005020836	0.050208365	1	491.9	550.05	-0.940256651	2	1	2	1	1	2	1
922	2017	0.012565971	0.012565971	2	550.05	460.8	0.088962997	0	0	1	1	0	4	1
922	2018	0.003798021	0.011394064	3	460.8	426.68	0.556654948	0	0	1	1	0	4	1
922	2019	0.00623053	0.024922118	4	426.68	513.8	1.493607353	0	0	1	1	0	4	1
922	2016	0.00667579	0.010013685	1	491.9	550.05	-0.876126486	1	1	1	1	0	4	1
923	2016	0.002510481	0.015062888	1	491.9	550.05	-0.434573497	2	1	4	1	1	2	1
923	2017	0.002077922	0.01038961	2	550.05	460.8	-0.851774208	2	1	4	1	0	2	1
925	2016	0.003191523	0.003191523	1	491.9	550.05	-0.165484571	0	0	0	0	0	1	0
926	2015	0.004705882	0.009411765	1	396.5	491.9	-0.226955142	0	0	0	0	1	3	1
926	2017	0.005555556	0.005555556	3	550.05	460.8	0.179088919	0	0	0	0	0	3	1
932	2015	0.002904866	0.013071895	1	396.5	491.9	-0.510839576	0	0	0	0	1	2	1
932	2016	0.005298013	0.005298013	2	491.9	550.05	0.289066297	0	0	0	0	0	2	1
934	2019	0.000502871	0.001508614	3	426.68	513.8	0.226579611	0	0	0	0	0	4	1
935	2015	0.00122549	0.006127451	1	396.5	491.9	-1.081085246	0	0	3	1	1	5	1
935	2019	0.003628645	0.003628645	5	426.68	513.8	0.714586745	0	0	3	1	0	5	1
935	2016	0.006148591	0.008198121	2	491.9	550.05	-0.120851224	1	1	3	1	1	5	1
935	2017	0.001574029	0.003541564	3	550.05	460.8	0.850737198	1	1	3	1	1	5	1
935	2018	0.004549922	0.005459906	4	460.8	426.68	-0.256394745	1	1	3	1	1	5	1
939	2017	0.001601777	0.007474959	2	550.05	460.8	-0.229614736	0	0	5	1	1	4	1
939	2019	0.00094162	0.006120527	4	426.68	513.8	0.021371447	0	0	5	1	0	4	1
939	2016	0.004887968	0.012708716	1	491.9	550.05	-1.574554773	2	1	5	1	1	4	1
939	2018	0.0025303	0.022772703	3	460.8	426.68	-0.021537215	3	1	5	1	1	4	1
941	2015	0.008547009	0.008547009	1	396.5	491.9	0.916081229	0	0	0	0	0	1	0
947	2015	0.005333333	0.018666667	1	396.5	491.9	-0.296602246	0	0	0	0	1	2	1
947	2016	0.005555556	0.005555556	2	491.9	550.05	-0.12042161	0	0	0	0	0	2	1
954	2015	0.001869159	0.001869159	1	396.5	491.9	-0.196690426	0	0	0	0	0	1	0
959	2015	0.001904762	0.001904762	1	396.5	491.9	0.532159465	0	0	0	0	1	3	1
969	2017	0.001297763	0.004325877	1	550.05	460.8	0.134025958	0	0	0	0	1	NA	NA
969	2018	0.003073542	0.013062554	2	460.8	426.68	0.043027125	0	0	0	0	1	NA	NA
969	2019	0.001335817	0.007251576	3	426.68	513.8	0.822616782	0	0	0	0	1	NA	NA
978	2017	0.006666667	0.006666667	2	550.05	460.8	0.660419796	1	1	9	1	1	3	1
978	2018	0.002290951	0.002290951	3	460.8	426.68	NA	4	1	9	1	0	3	1
980	2018	0.003695683	0.010347912	1	460.8	426.68	-0.389252767	1	1	3	1	1	3	1
980	2019	0.001649898	0.015509043	2	426.68	513.8	0.551482385	2	1	3	1	0	3	1
983	2017	0.020870291	0.031305437	1	550.05	460.8	-0.480420709	0	0	4	1	1	3	1
983	2018	0.002109705	0.006329114	2	460.8	426.68	0.10210408	1	1	4	1	1	3	1
983	2019	0.000524246	0.001834862	3	426.68	513.8	0.983098291	2	1	4	1	0	3	1
990	2016	0.008421053	0.012631579	1	491.9	550.05	-0.704446673	0	0	0	0	0	1	0
1000	2016	0.008791209	0.013186813	1	491.9	550.05	-0.466208965	0	0	0	0	1	3	1
1000	2018	0.005357047	0.005357047	3	460.8	426.68	0.64056834	0	0	0	0	0	3	1
1002	2016	0.00969697	0.00969697	1	491.9	550.05	-0.939827037	0	0	0	0	0	1	0
1004	2017	0.010958904	0.010958904	1	550.05	460.8	0.589361077	0	0	0	0	1	NA	NA
1004	2018	0.005359631	0.005359631	2	460.8	426.68	0.441678905	0	0	0	0	1	NA	NA
1004	2019	0.002814285	0.005628571	3	426.68	513.8	0.053256319	0	0	0	0	1	NA	NA
1013	2018	0.007025844	0.017564611	3	460.8	426.68	0.942048345	0	0	3	1	1	4	1
1013	2016	0.008080808	0.008080808	1	491.9	550.05	0.460316496	1	1	3	1	1	4	1
1013	2017	0.001219512	0.001219512	2	550.05	460.8	1.260654719	1	1	3	1	1	4	1
1013	2019	0.001298842	0.013421366	4	426.68	513.8	0.769443422	1	1	3	1	0	4	1
1014	2016	0.008080808	0.008080808	1	491.9	550.05	-0.376942271	0	0	1	1	1	3	1
1014	2018	0.005537611	0.005537611	3	460.8	426.68	-0.505557238	0	0	1	1	0	3	1
1016	2018	0.009594473	0.011993091	2	460.8	426.68	0.678273134	0	0	0	0	1	NA	NA
1016	2019	0.010557061	0.031671183	3	426.68	513.8	0.260035877	0	0	0	0	1	NA	NA
1016	2017	0.013333333	0.013333333	1	550.05	460.8	1.913235794	1	1	0	0	1	NA	NA
1018	2016	0.032	0.032	1	491.9	550.05	0.696910725	1	1	5	1	1	3	1
1018	2017	0.007142857	0.007142857	2	550.05	460.8	-0.972321734	1	1	5	1	1	3	1
1018	2018	0.007312614	0.010968921	3	460.8	426.68	0.204225449	3	1	5	1	0	3	1
1019	2016	0.007111111	0.014222222	1	491.9	550.05	0.89415668	1	1	2	1	0	1	0
1022	2016	0.008343067	0.016686134	1	491.9	550.05	-0.774291527	0	0	0	0	1	NA	NA
1022	2019	0.012958963	0.012958963	4	426.68	513.8	-0.61839196	0	0	0	0	1	NA	NA
1022	2017	0.003278689	0.003278689	2	550.05	460.8	-0.076217877	1	1	0	0	1	NA	NA
1022	2018	0.009607994	0.019215988	3	460.8	426.68	-0.678665724	1	1	0	0	1	NA	NA
1027	2018	0.015554519	0.015554519	1	460.8	426.68	-0.262893684	0	0	0	0	1	3	1
1027	2019	0.010778572	0.017964287	2	426.68	513.8	1.573947378	0	0	0	0	0	3	1
1029	2018	0.005045154	0.005045154	3	460.8	426.68	-0.03236878	1	1	4	1	1	4	1
1029	2019	0.00739645	0.00739645	4	426.68	513.8	0.149021953	2	1	4	1	0	4	1
1032	2017	0.002162162	0.002162162	2	550.05	460.8	-0.288030213	0	0	1	1	0	2	1
1032	2016	0.005020836	0.005020836	1	491.9	550.05	-0.044152794	1	1	1	1	1	2	1
1039	2016	0.003418803	0.003418803	1	491.9	550.05	-0.383011596	0	0	0	0	1	NA	NA
1039	2018	0.00336984	0.00336984	3	460.8	426.68	0.503499553	1	1	0	0	1	NA	NA
1039	2017	0.007373272	0.007373272	2	550.05	460.8	0.761470504	2	1	0	0	1	NA	NA
1039	2019	0.001107387	0.00369129	4	426.68	513.8	0.233270864	3	1	0	0	1	NA	NA
1041	2018	0.002290951	0.004581901	1	460.8	426.68	-0.466563603	6	1	8	1	0	2	1
1043	2019	0.001191242	0.020251114	2	426.68	513.8	0.560973254	0	0	1	1	0	3	1
1043	2018	0.005251763	0.014004702	1	460.8	426.68	-0.792499503	1	1	1	1	1	3	1
1048	2018	0.000611808	0.004894463	1	460.8	426.68	0.051911745	3	1	6	1	0	2	1
1049	2019	0.00618238	0.030911901	2	426.68	513.8	1.688746102	0	0	6	1	0	3	1
1049	2018	0.001195815	0.002391629	1	460.8	426.68	-0.409464833	4	1	6	1	1	3	1
1050	2019	0.000919118	0.000919118	2	426.68	513.8	0.674631539	0	0	2	1	0	3	1
1051	2016	0.003030303	0.003030303	1	491.9	550.05	-0.626534378	0	0	0	0	0	1	0
1060	2018	0.002861885	0.006677733	1	460.8	426.68	0.50812771	1	1	6	1	1	2	1
1060	2019	0.001395775	0.003629014	2	426.68	513.8	0.21161773	3	1	6	1	0	2	1
1065	2018	0.005478251	0.008217377	1	460.8	426.68	1.30571768	0	0	1	1	0	1	0
1073	2019	0.00080443	0.008366074	2	426.68	513.8	-0.138250252	1	1	3	1	0	2	1
1073	2018	0.002649884	0.031798609	1	460.8	426.68	-0.427663688	2	1	3	1	1	2	1
1076	2018	0.002612567	0.007315187	1	460.8	426.68	0.090802539	0	0	0	0	0	1	0
1077	2018	0.006448285	0.022568997	1	460.8	426.68	0.61414297	2	1	0	0	1	NA	NA
1077	2019	0.000615152	0.007791931	2	426.68	513.8	0.447626844	4	1	0	0	1	NA	NA
1079	2018	0.002329789	0.020191509	1	460.8	426.68	-0.70184814	0	0	1	1	1	2	1
1079	2019	0.000712589	0.010451306	2	426.68	513.8	0.004611267	1	1	1	1	0	2	1
1081	2019	0.021838829	0.021838829	1	426.68	513.8	0.032190999	0	0	0	0	1	NA	NA
1081	2018	0.002650762	0.018555335	1	460.8	426.68	0.352962911	1	1	0	0	1	NA	NA
1082	2018	0.003546602	0.005319904	1	460.8	426.68	0.169125703	0	0	0	0	0	1	0
1088	2018	0.005359631	0.005359631	1	460.8	426.68	0.364550862	0	0	1	1	1	NA	NA
1092	2018	0.004474673	0.008949347	1	460.8	426.68	0.092427274	0	0	0	0	0	1	0
1094	2018	0.006935775	0.013871549	1	460.8	426.68	1.478181744	0	0	0	0	1	2	1
1094	2019	0.007134194	0.007134194	2	426.68	513.8	0.886089239	0	0	0	0	0	2	1
1096	2018	0.002016536	0.004436378	1	460.8	426.68	0.620212295	0	0	0	0	1	2	1
1096	2019	0.003231018	0.02907916	2	426.68	513.8	0.675807916	0	0	0	0	0	2	1
1098	2018	0.009877454	0.025681381	1	460.8	426.68	0.823004742	0	0	1	1	1	2	1
1098	2019	0.000958281	0.035935546	2	426.68	513.8	0.643679403	1	1	1	1	0	2	1
1100	2018	0.00661157	0.00661157	1	460.8	426.68	-0.057934924	0	0	2	1	0	1	0
1102	2019	0.005314343	0.010628687	2	426.68	513.8	-0.826208065	0	0	0	0	1	NA	NA
1102	2018	0.020833333	0.020833333	1	460.8	426.68	-0.775075778	1	1	0	0	1	NA	NA
1104	2018	0.010666667	0.021333333	1	460.8	426.68	1.440047336	0	0	1	1	1	NA	NA
1104	2019	0.006511264	0.026045058	2	426.68	513.8	0.079252076	1	1	1	1	1	NA	NA
1105	2019	0.004045798	0.004045798	2	426.68	513.8	-1.610691065	0	0	0	0	1	NA	NA
1110	2018	0.001753873	0.019292605	1	460.8	426.68	-0.095330388	2	1	4	1	0	1	0
1112	2017	0.003107488	0.004143317	1	550.05	460.8	-0.11556615	1	1	2	1	0	1	0
1118	2018	0.022306491	0.022306491	1	460.8	426.68	-0.000733312	0	0	0	0	1	NA	NA
1118	2019	0.004045798	0.012137395	1	426.68	513.8	0.19122757	0	0	0	0	1	NA	NA
1122	2018	0.00336984	0.00673968	1	460.8	426.68	-0.557548753	1	1	2	1	0	1	0
1124	2018	0.003798021	0.005697032	1	460.8	426.68	-0.6021821	1	1	1	1	0	1	0
1131	2017	0.008163265	0.048979592	1	550.05	460.8	0.856806524	1	1	1	1	0	1	0
1132	2017	0.008163265	0.032653061	1	550.05	460.8	-0.24382648	0	0	0	0	0	1	0
1141	2018	0.004644538	0.006192717	1	460.8	426.68	-1.254333561	0	0	1	1	1	2	1
1141	2019	0.001314631	0.005258522	2	426.68	513.8	0.726168448	0	0	1	1	0	2	1
1142	2018	0.001242236	0.011180124	2	460.8	426.68	0.654116919	1	1	8	1	0	2	1
1142	2017	0.002380952	0.016666667	1	550.05	460.8	-0.915474759	2	1	8	1	1	2	1
1146	2019	0.007822706	0.007822706	3	426.68	513.8	1.384414226	0	0	0	0	1	3	1
1173	2018	0.007181243	0.014362485	2	460.8	426.68	1.102782028	0	0	0	0	1	NA	NA
1173	2017	0.001708175	0.006832701	1	550.05	460.8	-0.135492582	1	1	0	0	1	NA	NA
1173	2019	0.003761803	0.003761803	3	426.68	513.8	-0.135240286	1	1	0	0	1	NA	NA
1176	2017	0.002162162	0.004324324	1	550.05	460.8	0.095032322	1	1	2	1	1	3	1
1176	2019	0.000927928	0.000927928	3	426.68	513.8	1.561379113	1	1	2	1	0	3	1
1177	2017	0.001215805	0.001215805	1	550.05	460.8	-0.250325419	0	0	0	0	0	1	0
1179	2019	0.007822706	0.007822706	2	426.68	513.8	0.124315037	0	0	0	0	1	NA	NA
1179	2018	0.013274924	0.026549847	1	460.8	426.68	NA	1	1	0	0	1	NA	NA
1182	2018	0.010008006	0.010008006	1	460.8	426.68	0.153093162	1	1	0	0	1	NA	NA
1184	2019	0.007822706	0.015645412	2	426.68	513.8	1.420980132	0	0	2	1	0	2	1
1184	2018	0.013274924	0.013274924	1	460.8	426.68	0.09589155	1	1	2	1	1	2	1
1193	2019	0.000520381	0.000520381	2	426.68	513.8	-0.134633354	0	0	2	1	0	2	1
1194	2017	0.001215805	0.002431611	1	550.05	460.8	-0.954468395	3	1	3	1	0	1	0
1197	2017	0.001215805	0.001215805	1	550.05	460.8	-0.627748244	2	1	2	1	0	1	0
1201	2017	0.001219512	0.001219512	1	550.05	460.8	0.025262445	0	0	0	0	1	NA	NA
1201	2019	0.007181329	0.007181329	3	426.68	513.8	-0.108637596	0	0	0	0	1	NA	NA
1204	2019	0.000534045	0.000534045	1	426.68	513.8	0.196512644	4	1	5	1	0	2	1
1205	2017	0.001356705	0.001356705	1	550.05	460.8	NA	2	1	5	1	1	3	1
1205	2019	0.000534045	0.000534045	3	426.68	513.8	-0.382467738	2	1	5	1	0	3	1
1211	2019	0.002134214	0.002845618	1	426.68	513.8	0.590313525	1	1	0	0	1	NA	NA
1219	2019	0.000851459	0.002554376	1	426.68	513.8	0.643266609	2	1	2	1	0	1	0
1220	2019	0.000919118	0.000919118	1	426.68	513.8	1.77231854	0	0	0	0	1	NA	NA
1221	2019	0.000960052	0.001600087	1	426.68	513.8	0.345947385	1	1	0	0	1	NA	NA
1224	2018	0.002290951	0.002290951	1	460.8	426.68	1.958298755	0	0	1	1	0	1	0
1226	2019	0.00207611	0.00207611	1	426.68	513.8	-0.534676318	1	1	1	1	0	1	0
1243	2019	0.007190106	0.007190106	1	426.68	513.8	-0.873876075	0	0	0	0	1	NA	NA
1246	2019	0.000909782	0.001819563	1	426.68	513.8	0.506593322	1	1	2	1	0	1	0
1255	2018	0.021331058	0.021331058	1	460.8	426.68	0.741544072	0	0	0	0	0	1	0
1257	2018	0.007762167	0.007762167	1	460.8	426.68	0.172160366	1	1	3	1	0	1	0
1259	2018	0.00243775	0.004875501	1	460.8	426.68	0.147805351	0	0	0	0	1	NA	NA
1259	2019	0.006958135	0.018555027	2	426.68	513.8	0.604432049	0	0	0	0	1	NA	NA
1265	2019	0.002475248	0.002475248	1	426.68	513.8	1.026362073	0	0	2	1	0	1	0
1280	2018	0.028304557	0.028304557	1	460.8	426.68	-0.236897927	0	0	0	0	1	NA	NA
1281	2018	0.028304557	0.028304557	1	460.8	426.68	1.22901925	1	1	0	0	1	NA	NA
1285	2019	0.00137382	0.009616739	1	426.68	513.8	0.255831679	1	1	1	1	0	1	0
1286	2018	0.005947071	0.005947071	1	460.8	426.68	0.595075765	1	1	0	0	1	NA	NA
1293	2019	0.020512821	0.020512821	1	426.68	513.8	-0.541086598	0	0	0	0	0	1	0
1295	2019	0.000852575	0.011722905	1	426.68	513.8	-0.214274055	0	0	0	0	1	NA	NA
1301	2019	0.005834476	0.008751714	1	426.68	513.8	0.527279013	1	1	2	1	0	1	0
1302	2019	0.003367003	0.003367003	1	426.68	513.8	0.782358506	0	0	0	0	1	NA	NA
1303	2019	0.002211558	0.002211558	1	426.68	513.8	0.703409664	0	0	0	0	0	1	0
1306	2019	0.007134194	0.007134194	1	426.68	513.8	-1.773444208	0	0	0	0	0	1	0
1315	2019	0.002475248	0.002475248	1	426.68	513.8	0.09589155	0	0	0	0	0	1	0
1316	2019	0.002020896	0.002020896	1	426.68	513.8	0.328844184	0	0	0	0	1	NA	NA
1319	2019	0.002094043	0.002094043	2	426.68	513.8	0.207512407	0	0	0	0	1	NA	NA
1319	2018	0.003573534	0.005360302	1	460.8	426.68	1.420980132	2	1	0	0	1	NA	NA
1332	2019	0.001314631	0.001314631	1	426.68	513.8	-0.451908562	1	1	3	1	0	1	0
1343	2019	0.000770674	0.005009383	1	426.68	513.8	-0.030902589	1	1	0	0	1	NA	NA
1346	2019	0.000989021	0.009494604	1	426.68	513.8	0.091987428	1	1	1	1	0	1	0
1348	2019	0.002340988	0.007022965	1	426.68	513.8	1.000492463	0	0	0	0	0	1	0
1349	2019	0.000629061	0.003145307	1	426.68	513.8	1.306270979	0	0	0	0	1	NA	NA
1354	2019	0.001678607	0.00705015	1	426.68	513.8	0.278340448	0	0	0	0	0	1	0
1355	2018	0.003731343	0.003731343	1	460.8	426.68	-0.447926013	0	0	0	0	0	1	0
1368	2019	0.001945355	0.005836065	1	426.68	513.8	0.830848255	2	1	3	1	0	1	0
1377	2018	0.004590314	0.004590314	1	460.8	426.68	-0.153700558	0	0	0	0	0	1	0
1378	2019	0.000665004	0.000665004	2	426.68	513.8	1.257190443	0	0	1	1	0	2	1
1378	2018	0.005126365	0.005126365	1	460.8	426.68	-0.243396866	1	1	1	1	1	2	1
1380	2019	0.001652576	0.004296697	1	426.68	513.8	-0.134253724	0	0	0	0	0	1	0
1382	2019	0.000520381	0.000520381	1	426.68	513.8	0.745294758	1	1	1	1	0	1	0
1388	2019	0.000615152	0.002050508	1	426.68	513.8	0.21722463	2	1	0	0	1	NA	NA
1391	2018	0.004344615	0.00868923	1	460.8	426.68	-1.691965295	0	0	0	0	1	2	1
1391	2019	0.005581447	0.008372171	2	426.68	513.8	-1.821112218	0	0	0	0	0	2	1
1393	2019	0.000520381	0.000520381	1	426.68	513.8	0.258215079	1	1	1	1	0	1	0
1395	2018	0.00200736	0.020073602	1	460.8	426.68	0.357765513	1	1	0	0	1	2	1
1395	2019	0.000479386	0.014860978	2	426.68	513.8	0.373268079	4	1	0	0	1	2	1
1397	2019	0.008258866	0.013214185	1	426.68	513.8	0.388759935	0	0	0	0	1	NA	NA
1398	2018	0.005537611	0.005537611	1	460.8	426.68	0.210294774	0	0	0	0	0	1	0
1404	2019	0.007359074	0.03188932	1	426.68	513.8	1.262298198	0	0	0	0	0	1	0
1419	2019	0.000479386	0.011025887	1	426.68	513.8	-0.10897174	0	0	0	0	1	NA	NA
1442	2019	0.000502871	0.000502871	1	426.68	513.8	-0.60868104	0	0	0	0	0	1	0
1444	2019	0.003367003	0.003367003	1	426.68	513.8	0.274424939	0	0	0	0	1	NA	NA
1467	2019	0.007181329	0.007181329	1	426.68	513.8	0.751329969	0	0	0	0	1	NA	NA
1469	2019	0.010979359	0.021958718	1	426.68	513.8	-1.773444208	1	1	0	0	1	NA	NA
1478	2019	0.006511264	0.006511264	1	426.68	513.8	-1.750912728	0	0	0	0	1	NA	NA
1493	2019	0.000305942	0.001529712	1	426.68	513.8	-0.216785054	2	1	2	1	0	1	0
1513	2019	0.001184805	0.009182239	1	426.68	513.8	0.636115268	3	1	3	1	0	1	0
1528	2019	0.000534045	0.001068091	1	426.68	513.8	1.07090676	0	0	0	0	0	1	0
1546	2019	0.002020896	0.002020896	1	426.68	513.8	2.291088232	0	0	1	1	0	1	0
1551	2019	0.000927928	0.001855856	1	426.68	513.8	1.881954963	0	0	0	0	0	1	0
1568	2019	0.002340988	0.002340988	1	426.68	513.8	1.282579267	1	1	1	1	0	1	0
1581	2019	0.007822706	0.007822706	1	426.68	513.8	0.997635119	0	0	0	0	1	NA	NA
1612	2019	0.000524246	0.000524246	1	426.68	513.8	1.226857498	0	0	0	0	1	NA	NA
